# Supplementary material for: The adrenergic-induced ERK3 pathway drives lipolysis and suppresses energy dissipation
Source: Genes Dev. 2020 Apr 1;34(7-8):495–510. doi: 10.1101/gad.333617.119 (PMC7111262; doi:10.1101/gad.333617.119)
Supplement: Supplemental Material [file supp_gad.333617.119_Supplemental_Table_S1.xlsx]

## Sheet: z-score sorting
PoolCatalogNumber	DuplexCatalogNumber	GeneAccession	GeneSymbol	Fold Change	Z score	ttest		Positive if, P value below 0.05 and Z score smaller than -0.7, or bigger than 0.7
M-040133-01	D-040133-01	NM_015806	MAPK6	0.376891	-1.55398	0.000683979	Positive, confirmed
M-045536-01	D-045536-01	NM_008681	NDRG1	0.446041	-1.32784	0.000138418	Positive, confirmed
M-041208-01	D-041208-01	NM_015823	Magi2	0.461457	-1.28639	0.00251974	Positive, confirmed
M-040146-01	D-040146-01	NM_011074	PFTK1, Cdk14	0.520664	-1.23606	0.0117915	Positive, confirmed
M-043713-01	D-043713-01	NM_010515	IGF2R	0.534483	-1.20024	0.0155528	Positive
M-044602-01	D-044602-01	NM_015771	LATS2	0.49415	-1.18294	0.00125244	Positive, confirmed
M-048815-00	D-048815-01	NM_010353	GSG2	0.54317	-1.17773	0.0113322	Positive, confirmed
M-040625-00	D-040625-01	NM_145358	CAMKK2	0.673779	-1.13689	0.00719101	Positive, confirmed
M-040117-01	D-040117-01	NM_146145	JAK1	0.674041	-1.13624	0.00767058	Positive, confirmed
M-040149-01	D-040149-01	NM_029780	RAF1	0.459341	-1.11948	0.0747847	Positive, confirmed
M-041014-00	D-041014-01	NM_007700	CHUK	0.580797	-1.11019	0.0195726	Positive, confirmed
M-046739-01	D-046739-01	NM_028710	Arsg	0.490335	-1.06788	0.00802925	Positive, confirmed
M-040260-01	D-040260-01	NM_134062	DAPK1	0.502388	-1.04781	0.0100743	Positive, confirmed
M-058290-01	D-058290-01	NM_028776	Scyl3	0.509275	-1.03635	0.00935725	Positive, confirmed
M-050745-01	D-050745-01	NM_172516	Ripk5, Dstyk	0.725429	-1.00845	0.0143332	Positive, confirmed
M-059051-01	D-059051-01	NM_010879	NCK2	0.611477	-1.00069	0.026097	Positive, confirmed
M-049318-01	D-049318-01	NM_011083	PIK3C2A	0.617952	-0.983911	0.0348746	Positive, confirmed
M-062876-01	D-062876-01	NM_146125	ITPKA	0.739893	-0.972484	0.0179562	Positive, confirmed
M-044055-01	D-044055-01	NM_013861	TPK1	0.562874	-0.96548	0.00048257	Positive, confirmed
M-065311-01	D-065311-01	NM_145501	PI4K2A	0.742777	-0.965312	0.0180797	Positive, confirmed
M-052584-01	D-052584-01	NM_134250	HAVCR2	0.747016	-0.954771	0.0200629	Positive, confirmed
M-062865-01	D-062865-01	NM_146087	CSNK1A1	0.751342	-0.944013	0.0208351	Positive, confirmed
M-057012-01	D-057012-01	NM_029596	Tssk4	0.565235	-0.943182	0.128882	negative
M-040679-01	D-040679-01	NM_010583	ITK	0.638721	-0.930084	0.033919	Positive, confirmed
M-040164-00	D-040164-01	NM_054097	PIP5K2C, PIP4K2C	0.573844	-0.928848	0.0131907	Positive, confirmed
M-065486-01	D-065486-01	NM_011084	PIK3C2G	0.639945	-0.926912	0.038525	Positive, confirmed
M-046069-00	D-046069-01	NM_032004	SSTK, Tssk6	0.580731	-0.917382	0.0133968	Positive, confirmed
M-040025-01	D-040025-01	NM_015800	CRIM1	0.580122	-0.9109	0.00269567	Positive
M-040142-00	D-040142-01	NM_008704	NME1	0.614019	-0.88169	0.0218319	Positive
M-048415-01	D-048415-01	NM_008858	Prkd1	0.618381	-0.870104	0.00138218	Positive
M-062774-01	D-062774-01	NM_144825	Taok1	0.781099	-0.870013	0.0277934	Positive
M-060998-00	D-060998-01	NM_028800	2310004N11RIK	0.613446	-0.862916	0.174111	negative
M-059989-01	D-059989-01	NM_177261	Kndc1	0.675045	-0.851953	0.00556095	Positive
M-042391-01	D-042391-01	NM_029031	Shpk	0.623777	-0.845716	0.24236	negative
M-041917-00	D-041917-01	NM_013785	IHPK1	0.602228	-0.84095	0.000856282	Positive
M-061399-01	D-061399-01	NM_181591	TXNDC3	0.684034	-0.822971	0.00624548	Positive
M-043923-01	D-043923-01	NM_010717	LIMK1	0.686102	-0.807283	0.0702066	negative
M-044650-01	D-044650-01	NM_001037859	CSF1R	0.452514	-0.806532	0.0109787	Positive
M-047158-01	D-047158-01	NM_028037	Acad10	0.647883	-0.805583	0.2007	negative
M-053268-01	D-053268-01	NM_145508	DYRK3	0.80723	-0.805031	0.0455068	Positive
M-040930-01	D-040930-01	NM_177320	Pik3r5	0.692365	-0.796112	0.00676411	Positive
M-058823-00	D-058823-01	NM_008923	PRKAR1B	0.64808	-0.791226	0.00203213	Positive
M-047070-01	D-047070-01	NM_027695	Oxsm	0.657353	-0.789816	0.243717	negative
M-045169-01	D-045169-01	NM_178084	B230120H23Rik	0.625947	-0.789044	0.0333562	Positive
M-054066-02	D-054066-01	NM_172665	Pdk1	0.817674	-0.77906	0.0565682	negative
M-040038-01	D-040038-01	NM_008817	PEG3	0.653041	-0.778048	0.00834	Positive, confirmed
M-040986-00	D-040986-01	NM_010407	HCK	0.700316	-0.770444	0.0841847	negative
M-053900-01	D-053900-01	NM_177914	Dgkk	0.702291	-0.76411	0.0185116	Positive
M-058633-01	D-058633-01	NM_007659	CDC2A, Cdk1	0.695214	-0.752518	0.00880339	Positive, confirmed
M-042284-00	D-042284-01	NM_013764	DGUOK	0.631062	-0.749711	0.00140971	Positive
M-041107-00	D-041107-01	NM_181593	ITPKC	0.707938	-0.745905	0.0203248	Positive
M-043932-01	D-043932-17	NM_001034030	Limk2	0.472894	-0.738702	0.00841134	Positive
M-045318-01	D-045318-02	NM_008000	FERT2	0.475062	-0.731486	0.0071293	Positive
M-040943-01	D-040943-13	NM_175093	Trib3	0.712572	-0.730965	0.0141472	Positive, confirmed
M-050614-00	D-050614-01	NM_016866	STK39	0.658695	-0.717652	0.0537302	negative
M-065220-01	D-065220-01	NM_031869	PRKAB1	0.703843	-0.712417	0.289539	negative
M-047637-01	D-047637-01	NM_030724	Uck2	0.708148	-0.705251	0.286731	negative
M-042251-01	D-042251-01	NM_013723	PODXL	0.646297	-0.701505	0.00336061	Positive
M-040619-00	D-040619-01	NM_013881	ULK2	0.64775	-0.700691	0.0109792	Positive
M-048239-01	D-048239-01	NM_020557	Cmpk2	0.671314	-0.690143	0.0623164	negative
M-059125-00	D-059125-01	NM_011571	TESK1	0.651991	-0.683486	0.00243318	negative
M-040693-01	D-040693-01	NM_178900	Prkd2	0.817607	-0.679996	0.1088	negative
M-062380-01	D-062380-01	NM_028994	Pck2	0.723644	-0.679451	0.306758	negative
M-054432-00	D-054432-01	NM_148945	RPS6KA3	0.858487	-0.677567	0.103774	negative
M-053909-00	D-053909-01	NM_177922	BC048082	0.731335	-0.670471	0.0252656	negative
M-063130-00	D-063130-01	NM_031880	TNK1	0.730532	-0.667984	0.326201	negative
M-041001-00	D-041001-01	NM_010434	HIPK3	0.744143	-0.656853	0.159988	negative
M-040730-00	D-040730-01	NM_008839	PIK3CA	0.699902	-0.653588	0.00441437	negative
M-058640-02	D-058640-05	NM_007691	CHEK1	0.728866	-0.64732	0.118864	negative
M-043374-00	D-043374-01	NM_031190	PGK2	0.746028	-0.642185	0.339671	negative
M-040616-01	D-040616-01	NM_008778	PAK3	0.704935	-0.640219	0.0397627	negative
M-049658-01	D-049658-01	NM_019505	DGKE	0.695049	-0.638399	0.0732584	negative
M-051199-01	D-051199-01	NM_028778	Nuak2	0.751194	-0.633585	0.38058	negative
M-052920-01	D-052920-01	NM_145630	PDK3	0.877495	-0.630298	0.177468	negative
M-063053-01	D-063053-01	NM_019442	STK19	0.701359	-0.624645	0.0857766	negative
M-040413-01	D-040413-01	NM_001122889	EPHA7	0.736208	-0.624368	0.163021	negative
M-067867-00	D-067867-13	NM_177066	Tnni3k	0.746047	-0.62304	0.0229676	negative
M-065512-01	D-065512-01	NM_021514	PFKM	0.704663	-0.61744	0.0892631	negative
M-048523-01	D-048523-01	NM_080442	Tssk3	0.762386	-0.614951	0.376051	negative
M-040141-01	D-040141-01	NM_145138	NEK9	0.884399	-0.613128	0.171542	negative
M-040634-00	D-040634-01	NM_010612	KDR	0.761911	-0.610803	0.171035	negative
M-044095-01	D-044095-01	NM_009773	BUB1B	0.763096	-0.607733	0.151351	negative
M-040119-01	D-040119-01	NM_010589	JAK3	0.76507	-0.602616	0.141765	negative
M-065344-01	D-065344-01	NM_007692	CHKB	0.74453	-0.598355	0.160933	negative
M-057134-01	D-057134-01	NM_144549	TRIB1	0.890954	-0.596829	0.196471	negative
M-065533-01	D-065533-01	NM_080850	PASK	0.773578	-0.596318	0.395518	negative
M-040343-01	D-040343-01	NM_018869	Grk5	0.714878	-0.595171	0.0967127	negative
M-062167-01	D-062167-09	NM_019864	Atr	0.714879	-0.595171	0.0919338	negative
M-055475-01	D-055475-01	NM_172990	PANK4	0.754884	-0.594548	0.0756246	negative
M-049086-00	D-049086-01	NM_022416	STK32B	0.71578	-0.593206	0.0964267	negative
M-051566-00	D-051566-01	NM_133667	PDK2	0.777021	-0.590585	0.404349	negative
M-056130-00	D-056130-01	NM_175154	GALK2	0.756353	-0.589813	0.0264121	negative
M-055142-00	D-055142-01	NM_009274	SRPK2	0.725645	-0.585215	0.011415	negative
M-040122-01	D-040122-01	NM_009157	MAP2K4	0.725789	-0.584833	0.00880646	negative
M-040544-01	D-040544-01	NM_007668	CDK5	0.751015	-0.57808	0.190946	negative
M-055174-01	D-055174-01	NM_030704	HSPB8	0.785631	-0.576252	0.434683	negative
M-059341-01	D-059341-01	NM_019703	PFKP	0.726596	-0.569627	0.124953	negative
M-045638-01	D-045638-01	NM_031386	TEX14	0.800266	-0.551885	0.474097	negative
M-043210-00	D-043210-01	NM_009972	CSNB	0.784812	-0.55145	0.198308	negative
M-049832-00	D-049832-01	NM_019684	STK23	0.73591	-0.549322	0.111521	negative
M-040095-00	D-040095-01	NM_010765	MAPKAPK5	0.785997	-0.54838	0.0189626	negative
M-047836-00	D-047836-01	NM_010293	GK-RS1	0.78955	-0.539169	0.207114	negative
M-051404-01	D-051404-01	NM_013807	PLK3	0.697974	-0.537984	0.00812577	negative
M-040100-01	D-040100-01	NM_008696	MAP4K4	0.74343	-0.537978	0.0415114	negative
M-063930-01	D-063930-01	NM_175443	ETNK2	0.774965	-0.529809	0.0331927	negative
M-040108-01	D-040108-01	NM_013767	CSNK1E	0.703622	-0.520112	0.00439416	negative
M-047980-01	D-047980-01	NM_009006	MAP4K2	0.750813	-0.51837	0.0113421	negative
M-059683-01	D-059683-01	NM_028679	IRAK3	0.823511	-0.513186	0.562455	negative
M-050005-01	D-050005-01	NM_026079	IKBKAP	0.826955	-0.507453	0.543067	negative
M-057982-01	D-057982-01	NM_178749	STK32A	0.78289	-0.504256	0.0488512	negative
M-042998-01	D-042998-02	NM_009772	BUB1	0.774878	-0.503486	0.197345	negative
M-041493-00	D-041493-01	NM_020508	BRD4	0.759044	-0.498889	0.14885	negative
M-051390-01	D-051390-01	NM_133853	Magi3	0.83212	-0.498853	0.533538	negative
M-044700-01	D-044700-01	NM_009184	PTK6	0.758795	-0.49717	0.0242599	negative
M-040285-01	D-040285-01	NM_009594	ABL1	0.77708	-0.4966	0.205168	negative
M-056398-01	D-056398-01	NM_175362	CARD11	0.785473	-0.495929	0.0429638	negative
M-051128-01	D-051128-01	NM_013820	HK2	0.713499	-0.488858	0.00877718	negative
M-058176-01	D-058176-01	NM_178907	Mapkapk3	0.788714	-0.485479	0.0529451	negative
M-062002-01	D-062002-01	NM_007595	CAMK2B	0.781608	-0.482446	0.196963	negative
M-040113-01	D-040113-01	NM_010432	HIPK1	0.811661	-0.481863	0.241853	negative
M-040967-00	D-040967-01	NM_130863	ADRBK1	0.842451	-0.481653	0.543945	negative
M-059001-00	D-059001-01	NM_010237	FRK	0.812056	-0.480839	0.264584	negative
M-062885-01	D-062885-01	NM_027184	Ipmk	0.843312	-0.48022	0.549705	negative
M-040897-01	D-040897-01	NM_001033966	AK2	0.550618	-0.480007	0.0153148	negative
M-047908-01	D-047908-01	NM_027986	CDADC1	0.845034	-0.477353	0.569406	negative
M-055022-01	D-055022-01	NM_001033443	Cdkl4	0.552244	-0.474595	0.0200248	negative
M-040718-01	D-040718-01	NM_172688	MAP3K7	0.9409	-0.472625	0.424086	negative
M-044069-01	D-044069-01	NM_016905	GALK1	0.771362	-0.472035	0.171166	negative
M-059484-01	D-059484-01	NM_027470	PAK4	0.851922	-0.465886	0.649241	negative
M-060388-01	D-060388-01	NM_008826	PFKL	0.770708	-0.46553	0.0155733	negative
M-040009-01	D-040009-01	NM_001039139	CAMK2G	0.555279	-0.464493	0.0419445	negative
M-049958-00	D-049958-01	NM_019924	RPS6KA4	0.774967	-0.464175	0.175742	negative
M-040617-00	D-040617-01	NM_009370	TGFBR1	0.771858	-0.462474	0.0159854	negative
M-064320-01	D-064320-01	NM_001039586	Glyctk	0.556255	-0.461246	0.0178437	negative
M-055903-01	D-055903-01	NM_019945	Mast1	0.77647	-0.4609	0.195141	negative
M-051113-01	D-051113-01	NM_013830	PRPF4B	0.724014	-0.455585	0.0108559	negative
M-063233-01	D-063233-01	NM_021463	PRPS1	0.779474	-0.45435	0.203615	negative
M-051705-00	D-051705-01	NM_144847	BC011468	0.948284	-0.45426	0.48745	negative
M-040101-01	D-040101-01	NM_022012	MAP3K11	0.779774	-0.453695	0.190581	negative
M-041080-01	D-041080-01	NM_019827	GSK3B	0.781878	-0.449111	0.275351	negative
M-040822-01	D-040822-01	NM_008857	PRKCI	0.777179	-0.448341	0.0224098	negative
M-058447-01	D-058447-01	NM_009285	STC1	0.781853	-0.435927	0.025633	negative
M-040894-01	D-040894-01	NM_021485	RPS6KB2	0.788788	-0.434046	0.205793	negative
M-047803-00	D-047803-01	NM_021028	TK2	0.789689	-0.432081	0.220238	negative
M-049580-01	D-049580-01	NM_010108	EFNA3	0.831008	-0.431719	0.316466	negative
M-065611-01	D-065611-01	NM_001014390	Dyrk2	0.565252	-0.431299	0.0169328	negative
M-049645-00	D-049645-01	NM_019542	NAGK	0.795698	-0.418982	0.215806	negative
M-047437-01	D-047437-01	NM_054085	Alpk3	0.880332	-0.418587	0.648628	negative
M-040630-00	D-040630-01	NM_010546	IKBKB	0.836141	-0.418416	0.30043	negative
M-060611-01	D-060611-01	NM_013747	GOLGA5	0.735809	-0.418261	0.0168707	negative
M-049199-01	D-049199-01	NM_080637	NME5	0.881193	-0.417153	0.646813	negative
M-064531-00	D-064531-01	NM_194444	CDK10	0.811048	-0.413475	0.0707923	negative
M-052765-01	D-052765-01	NM_175441	Mylk3	0.811251	-0.412822	0.0661831	negative
M-041561-01	D-041561-01	NM_008746	NTRK3	0.79089	-0.411926	0.126409	negative
M-063424-01	D-063424-01	NM_020295	LMBR1	0.800505	-0.408502	0.253731	negative
M-053341-01	D-053341-01	NM_177376	Myo3b	0.814239	-0.403188	0.0898349	negative
M-040135-00	D-040135-01	NM_008551	MAPKAPK2	0.794773	-0.401613	0.1619	negative
M-063491-01	D-063491-01	NM_001113573	BRD3	0.807918	-0.4002	0.257498	negative
M-063690-01	D-063690-01	NM_177343	CAMK1D	0.815353	-0.399597	0.0687746	negative
M-062299-01	D-062299-01	NM_001039534	Pstk	0.575334	-0.397744	0.0161861	negative
M-040579-01	D-040579-01	NM_009289	Slk	0.79741	-0.39461	0.0318622	negative
M-045325-01	D-045325-01	NM_013690	TEK	0.743576	-0.393685	0.0156368	negative
M-043798-01	D-043798-01	NM_019392	TYRO3	0.807415	-0.393437	0.237289	negative
M-050751-01	D-050751-01	NM_009266	SEPHS2	0.798632	-0.391363	0.0361851	negative
M-162969-00	D-162969-09	NM_148413	Myo3a	0.973673	-0.391126	0.717212	negative
M-040719-01	D-040719-01	NM_172498	PTK2B	0.974415	-0.389279	0.738144	negative
M-040134-00	D-040134-01	NM_016961	MAPK9	0.811321	-0.384923	0.252252	negative
M-043574-01	D-043574-01	NM_010438	HK1	0.854304	-0.371342	0.388213	negative
M-044420-01	D-044420-01	NM_007708	CIT	0.817708	-0.369597	0.289209	negative
M-044353-01	D-044353-01	NM_013719	EIF2AK4	0.752799	-0.364502	0.0124068	negative
M-040288-01	D-040288-01	NM_201601	FGFR2	0.857068	-0.364179	0.440858	negative
M-047584-00	D-047584-01	NM_013731	SGK2	0.75307	-0.363643	0.0286784	negative
M-047162-01	D-047162-01	NM_001110265	TTK	0.819666	-0.363477	0.284756	negative
M-062038-01	D-062038-01	NM_021273	CKB	0.821536	-0.362653	0.289444	negative
M-041085-00	D-041085-01	NM_008841	PIK3R2	0.812103	-0.355585	0.0388749	negative
M-045682-01	D-045682-01	NM_023136	DTYMK	0.82248	-0.354678	0.301124	negative
M-048426-01	D-048426-01	NM_008859	PRKCQ	0.813038	-0.353102	0.0384295	negative
M-062934-00	D-062934-01	NM_153196	RBKS	0.989797	-0.351029	0.891877	negative
M-052770-01	D-052770-01	NM_145621	Camkv	0.990146	-0.350159	0.900644	negative
M-050244-00	D-050244-01	NM_032418	DM15	0.921656	-0.349788	0.773481	negative
M-040775-01	D-040775-01	NM_001110147	TNK2	0.824193	-0.349323	0.294623	negative
M-041008-00	D-041008-01	NM_178710	SIK2	0.832243	-0.345144	0.155116	negative
M-049819-00	D-049819-01	NM_019725	TLE2	0.829949	-0.344314	0.371743	negative
M-053754-00	D-053754-01	NM_012040	PNCK	0.759631	-0.342883	0.012276	negative
M-062442-00	D-062442-01	NM_133658	ERCC3	0.928544	-0.338321	0.80868	negative
M-045345-01	D-045345-01	NM_008011	FGFR4	0.819294	-0.336487	0.0406654	negative
M-051071-00	D-051071-01	NM_007560	BMPR1B	0.828354	-0.336317	0.368284	negative
M-040716-00	D-040716-01	NM_021450	TRPM7	0.835281	-0.335347	0.0779786	negative
M-040138-01	D-040138-01	NM_022801	MARK3	0.835056	-0.333179	0.32632	negative
M-065210-01	D-065210-01	NM_178654	PKN2	0.836623	-0.33102	0.150873	negative
M-063629-00	D-063629-01	NM_023556	MVK	0.83776	-0.327285	0.350797	negative
M-056397-01	D-056397-01	NM_172461	NEK11	0.999366	-0.327231	0.993072	negative
M-048299-01	D-048299-01	NM_173021	PHKA1	0.823273	-0.325919	0.0461855	negative
M-065639-01	D-065639-01	NM_177762	AAK1	0.597665	-0.323419	0.0238739	negative
M-053504-01	D-053504-01	NM_177671	Epha10	0.839637	-0.321305	0.0948739	negative
M-043507-01	D-043507-01	NM_007395	ACVR1B	0.834717	-0.316425	0.365577	negative
M-040893-02	D-040893-01	NM_028259	RPS6KB1	0.837287	-0.308391	0.343432	negative
M-040143-01	D-040143-01	NM_001077529	NME2	0.603627	-0.303575	0.0564889	negative
M-060469-01	D-060469-01	NM_010144	EPHB4	0.881548	-0.300732	0.431108	negative
M-058598-01	D-058598-01	NM_001081008	Taf1	0.604819	-0.299607	0.0562972	negative
M-056427-01	D-056427-01	NM_172821	MAP3K13	1.01064	-0.299195	0.8872	negative
M-040620-01	D-040620-01	NM_001029844	VRK1	0.606337	-0.294555	0.0468302	negative
M-061319-01	D-061319-01	NM_177898	Nek5	0.848803	-0.291752	0.128335	negative
M-062149-00	D-062149-01	NM_008193	GUK1	0.836744	-0.290141	0.0748998	negative
M-040127-02	D-040127-05	NM_011086	PIP5K3	0.887273	-0.285894	0.453849	negative
M-040414-01	D-040414-01	NM_007680	EPHB6	0.845731	-0.281996	0.417254	negative
M-045498-01	D-045498-01	NM_029361	Wnk2	0.96298	-0.280988	0.894908	negative
M-053605-00	D-053605-01	NM_144547	AMHR2	1.01899	-0.27844	0.801339	negative
M-040796-01	D-040796-01	NM_010547	IKBKG	0.847322	-0.277023	0.409476	negative
M-050771-01	D-050771-01	NM_001037759	SGK3	0.612082	-0.275433	0.0369822	negative
M-040720-00	D-040720-01	NM_080708	BMP2K	0.966424	-0.275255	0.896232	negative
M-061908-01	D-061908-02	NM_027498	BC033915	0.966424	-0.275255	0.901127	negative
M-040985-01	D-040985-01	NM_013482	BTK	0.783395	-0.267688	0.0223939	negative
M-043425-01	D-043425-01	NM_013743	PDK4	0.785154	-0.262121	0.0426383	negative
M-062310-01	D-062310-01	NM_008926	PRKG2	0.847674	-0.261111	0.0746397	negative
M-044204-01	D-044204-01	NM_001136104	ABL2	0.852583	-0.260574	0.453874	negative
M-049735-01	D-049735-01	NM_018883	CAMKK1	0.869607	-0.257857	0.429177	negative
M-041829-01	D-041829-01	NM_008825	PFKFB2	0.849184	-0.2571	0.07941	negative
M-045525-01	D-045525-03	NM_001079873	BRDT	0.61902	-0.252342	0.0544919	negative
M-056757-00	D-056757-01	NM_016979	PRKX	0.872612	-0.251307	0.43583	negative
M-046446-00	D-046446-01	NM_013724	NRK	0.789825	-0.247341	0.0546891	negative
M-051419-01	D-051419-01	NM_145962	PANK3	1.03153	-0.247254	0.703419	negative
M-045747-01	D-045747-02	NM_001033369	ACVR1C	0.620754	-0.246569	0.0443092	negative
M-041078-01	D-041078-01	NM_001029837	PIK3CD	0.620971	-0.245847	0.0745748	negative
M-040348-01	D-040348-01	NM_011101	PRKCA	0.902869	-0.245472	0.518013	negative
M-042892-01	D-042892-01	NM_007499	ATM	0.858457	-0.242212	0.496155	negative
M-041300-01	D-041300-01	NM_181585	PIK3R3	0.864174	-0.242198	0.1506	negative
M-049794-00	D-049794-01	NM_019698	PYCS	0.87802	-0.239517	0.487618	negative
M-040685-00	D-040685-01	NM_008842	PIM1	0.855991	-0.23902	0.0881417	negative
M-062711-00	D-062711-01	NM_011099	PKM2	0.907213	-0.234215	0.534529	negative
M-063943-01	D-063943-01	NM_025979	MASTL	0.991391	-0.233689	0.975518	negative
M-040771-01	D-040771-01	NM_016896	MAP3K14	0.880724	-0.233623	0.473012	negative
M-046705-01	D-046705-01	NM_015755	HUNK	0.795609	-0.229039	0.0253523	negative
M-059057-01	D-059057-01	NM_008824	PFKFB1	0.860066	-0.228197	0.138056	negative
M-040154-01	D-040154-01	NM_011903	TLK2	0.86531	-0.22079	0.474894	negative
M-065768-01	D-065768-13	NM_025451	Camk2n1	0.887333	-0.219213	0.503693	negative
M-042579-00	D-042579-01	NM_011100	PRKACB	0.91353	-0.217842	0.566115	negative
M-063389-01	D-063389-01	NM_025647	Cmpk1	0.888235	-0.217248	0.47998	negative
M-055096-01	D-055096-01	NM_172584	ITPK1	1.04634	-0.210416	0.554241	negative
M-040615-01	D-040615-01	NM_177326	PAK2	0.874859	-0.207747	0.234941	negative
M-058364-01	D-058364-01	NM_198628	GM711	0.875796	-0.204726	0.201668	negative
M-055034-01	D-055034-01	NM_134117	AW548124	1.05027	-0.200636	0.532261	negative
M-040618-00	D-040618-01	NM_009371	TGFBR2	0.871116	-0.198849	0.119841	negative
M-059281-01	D-059281-01	NM_178681	DGKB	0.877695	-0.198604	0.203384	negative
M-043436-01	D-043436-01	NM_010154	ERBB4	0.921427	-0.197375	0.656502	negative
M-055303-01	D-055303-01	NM_172815	Rspo2	1.05255	-0.194986	0.551035	negative
M-040423-01	D-040423-03	NM_001077407	NRP2	0.636473	-0.194253	0.0552761	negative
M-040610-01	D-040610-01	NM_001042557	MAP2K7	0.637448	-0.191005	0.0481926	negative
M-040606-01	D-040606-01	NM_023138	MAP2K2	0.900553	-0.190394	0.528439	negative
M-054033-01	D-054033-05	NM_001024917	N4bp2	0.637665	-0.190284	0.0588282	negative
M-051179-01	D-051179-01	NM_001035531	ADRBK2	0.638207	-0.18848	0.054142	negative
M-044246-01	D-044246-01	NM_007636	CCT2	0.877914	-0.181389	0.487242	negative
M-042927-00	D-042927-01	NM_008844	PIP5K1C	0.878019	-0.180514	0.152865	negative
M-041182-01	D-041182-01	NM_008846	Pip5k1b	0.878475	-0.179304	0.135786	negative
M-046785-01	D-046785-01	NM_013726	Dbf4	0.811389	-0.179106	0.0551339	negative
M-063673-01	D-063673-02	NM_001079830	TRIM33	0.641676	-0.176934	0.0755938	negative
M-040612-01	D-040612-01	NM_016713	Mink1	0.643302	-0.171522	0.0555017	negative
M-053815-00	D-053815-01	NM_145515	MARK1	1.06364	-0.167385	0.416364	negative
M-050639-01	D-050639-01	NM_024182	RIOK3	0.91197	-0.165505	0.58187	negative
M-040327-00	D-040327-01	NM_138306	DGKZ	1.06469	-0.164777	0.452768	negative
M-052883-01	D-052883-01	NM_145478	PIM3	1.065	-0.164016	0.41322	negative
M-053534-01	D-053534-01	NM_177696	Gdpd4	0.888508	-0.163744	0.225256	negative
M-046617-01	D-046617-01	NM_001037130	MUSK	0.646879	-0.159616	0.0394433	negative
M-040469-01	D-040469-01	NM_144551	TRIB2	1.06845	-0.155432	0.390967	negative
M-040118-01	D-040118-01	NM_001048177	JAK2	0.648722	-0.153482	0.0712283	negative
M-040809-01	D-040809-01	NM_178143	PRKAA2	0.892306	-0.151498	0.264459	negative
M-045500-01	D-045500-01	NM_008044	Fxn	0.890028	-0.148619	0.240764	negative
M-043520-01	D-043520-01	NM_011807	Dlg2	0.821218	-0.148004	0.0443827	negative
M-060091-01	D-060091-01	NM_001113553	IRAK2	0.890151	-0.143135	0.484792	negative
M-040988-01	D-040988-01	NM_001113464	TEC	0.891008	-0.140457	0.509119	negative
M-059474-02	D-059474-02	NM_001031814	2610207I05Rik	0.653058	-0.13905	0.0595903	negative
M-040151-01	D-040151-01	NM_152804	PLK2	1.07627	-0.135981	0.344445	negative
M-057382-01	D-057382-01	NM_001099779	PKLR	0.893211	-0.133572	0.539371	negative
M-057199-01	D-057199-01	NM_177395	MAP3K9	0.898004	-0.13313	0.296805	negative
M-045662-01	D-045662-01	NM_010892	NEK2	0.946302	-0.132905	0.74215	negative
M-049908-00	D-049908-01	NM_019939	MPP6	0.927292	-0.132101	0.645182	negative
M-041183-00	D-041183-01	NM_008847	PIP5K1B	0.896763	-0.13073	0.326631	negative
M-059258-01	D-059258-01	NM_001024624	Cdkl5	0.658045	-0.122453	0.0558934	negative
M-040105-01	D-040105-01	NM_007661	Cdc2l1	0.897004	-0.121713	0.57169	negative
M-041083-00	D-041083-01	NM_010092	DYRK1B	0.658587	-0.120649	0.0518388	negative
M-051839-01	D-051839-01	NM_145497	BC016495	1.08305	-0.119137	0.303242	negative
M-040683-02	D-040683-17	NM_007746	Map3k8	0.899329	-0.114445	0.592975	negative
M-061264-01	D-061264-01	NM_029926	IRAK4	1.06543	-0.110423	0.838802	negative
M-043517-01	D-043517-01	NM_001083321	Magi1	0.66173	-0.110186	0.0652215	negative
M-040153-00	D-040153-01	NM_172664	TLK1	1.08768	-0.107619	0.281345	negative
M-055423-01	D-055423-01	NM_172911	D8ERTD82E	1.08798	-0.106858	0.296241	negative
M-040621-01	D-040621-01	NM_027260	VRK2	1.06801	-0.106123	0.802197	negative
M-040584-01	D-040584-01	NM_001081412	BCR	0.902878	-0.103351	0.623443	negative
M-046696-01	D-046696-02	NM_001037754	BAIAP2	0.664441	-0.101166	0.0507758	negative
M-053848-01	D-053848-01	NM_153599	CDK8	1.09144	-0.0982739	0.282385	negative
M-041086-01	D-041086-01	NM_010208	FGR	0.960516	-0.096065	0.816406	negative
M-065649-01	D-065649-01	NM_001081302	Trio	0.90606	-0.0934052	0.635938	negative
M-040823-01	D-040823-03	NM_001039079	PRKCZ	0.667693	-0.0903417	0.0608215	negative
M-061983-00	D-061983-01	NM_007549	BLK	0.907161	-0.0899623	0.621949	negative
M-045777-01	D-045777-01	NM_009097	RPS6KA1	0.913614	-0.0859754	0.319105	negative
M-043849-01	D-043849-01	NM_011651	STK22S1	0.669535	-0.0842082	0.0656348	negative
M-045811-01	D-045811-01	NM_013698	TXK	0.909976	-0.0811639	0.610307	negative
M-056528-01	D-056528-01	NM_026765	Uckl1	1.08523	-0.077457	0.767791	negative
M-040599-01	D-040599-01	NM_007561	BMPR2	0.911322	-0.076956	0.610496	negative
M-044389-01	D-044389-01	NM_027769	CPNE3	1.08695	-0.0745904	0.761706	negative
M-040609-01	D-040609-01	NM_011948	MAP3K4	0.845734	-0.0704291	0.0894984	negative
M-046643-01	D-046643-01	NM_001007581	2810408M09Rik	0.918058	-0.0684725	0.386142	negative
M-054277-01	D-054277-21	NM_001034873	Ksr2	0.675172	-0.0654465	0.0773411	negative
M-040629-02	D-040629-01	NM_007397	ACVR2B	0.916706	-0.0601244	0.699229	negative
M-040987-01	D-040987-01	NM_010747	LYN	0.916706	-0.0601243	0.649304	negative
M-061023-01	D-061023-01	NM_023815	TRP53RK	0.921426	-0.0576147	0.402606	negative
M-047080-00	D-047080-01	NM_008854	PRKACA	0.924712	-0.0564999	0.385415	negative
M-042165-00	D-042165-01	NM_023792	PANK1	0.91793	-0.056299	0.617125	negative
M-061420-01	D-061420-01	NM_029005	Mlkl	1.09901	-0.0545238	0.740155	negative
M-042035-01	D-042035-01	NM_183294	CDKL1	0.922439	-0.0543492	0.39349	negative
M-045873-01	D-045873-01	NM_013571	Ksr1	0.851497	-0.0521926	0.0864038	negative
M-059026-00	D-059026-01	NM_001031667	Gsk3a	0.679183	-0.0520968	0.0647538	negative
M-040158-01	D-040158-01	NM_008856	PRKCH	0.927253	-0.0497517	0.407518	negative
M-040104-01	D-040104-01	NM_007439	ALK	0.920989	-0.0467355	0.717936	negative
M-040099-01	D-040099-01	NM_001109752	Dlg4	0.921111	-0.0463531	0.62831	negative
M-040110-01	D-040110-01	NM_001113389	DYRK1A	0.921478	-0.0452053	0.639731	negative
M-041756-00	D-041756-01	NM_183016	CDC42BPB	0.925579	-0.0442262	0.442125	negative
M-047640-01	D-047640-01	NM_080788	Ttbk2	0.681893	-0.0430768	0.0888415	negative
M-040137-01	D-040137-01	NM_001080390	MARK2	0.682002	-0.0427159	0.166112	negative
M-040838-01	D-040838-01	NM_007713	CLK3	0.923069	-0.0402324	0.670557	negative
M-053672-00	D-053672-01	NM_138671	BC004012	1.1173	-0.0339441	0.191446	negative
M-040787-00	D-040787-01	NM_008737	NRP	0.934443	-0.0306531	0.679159	negative
M-042047-01	D-042047-01	NM_001110205	ACVR1	0.926618	-0.0291389	0.666828	negative
M-043340-00	D-043340-01	NM_010143	EPHB3	0.989734	-0.020338	0.950473	negative
M-040148-01	D-040148-01	NM_011104	PRKCE	0.991313	-0.0162448	0.955972	negative
M-065208-00	D-065208-01	NM_153805	PKN3	1.12521	-0.0142758	0.156906	negative
M-054105-01	D-054105-01	NM_183099	Tssk5	0.935353	-0.0127138	0.502296	negative
M-042830-01	D-042830-01	NM_198415	CKMT2	0.935657	-0.0117342	0.492963	negative
M-064510-01	D-064510-01	NM_026952	Crkrs	0.932614	-0.0103945	0.681948	negative
M-045850-01	D-045850-01	NM_012016	ERN2	0.865115	-0.00910209	0.108646	negative
M-059173-01	D-059173-01	NM_009792	CAMK2A	0.994472	-0.00805803	0.971722	negative
M-042734-01	D-042734-01	NM_008924	PRKAR2A	0.943024	-0.00786203	0.521406	negative
M-040671-01	D-040671-21	NM_011451	SPHK1	0.865618	-0.0075086	0.196848	negative
M-048326-01	D-048326-01	NM_025889	Tmem134	0.693926	-0.00302783	0.0672381	negative
M-059630-01	D-059630-01	NM_198164	Cdc2l6	0.940519	0.00394037	0.512358	negative
M-041701-00	D-041701-01	NM_010633	KIST	0.999605	0.00524515	0.998049	negative
M-040302-01	D-040302-01	NM_008828	PGK1	0.947962	0.00525244	0.567505	negative
M-040613-01	D-040613-01	NM_001038663	MAPK1	0.696636	0.00599223	0.132929	negative
M-041030-00	D-041030-01	NM_023913	ERN1	0.992188	0.00937437	0.962697	negative
M-066780-00	D-066780-13	NM_001081336	Dgkh	0.939467	0.0110277	0.772414	negative
M-040898-00	D-040898-01	NM_021299	AK3L	0.993691	0.0126493	0.979206	negative
M-042808-01	D-042808-01	NM_172656	Syradb	1.13609	0.0127818	0.126228	negative
M-040473-01	D-040473-01	NM_146191	LRRK1	1.13714	0.0153897	0.130429	negative
M-052165-01	D-052165-01	NM_025691	SRP72	0.995193	0.0159241	0.97733	negative
M-056209-00	D-056209-01	NM_025934	RIOK2	1.14463	0.0214421	0.596304	negative
M-043266-01	D-043266-01	NM_011079	Phkg1	1.00592	0.0216134	0.971461	negative
M-040844-01	D-040844-01	NM_010292	GCK	1.00592	0.0216186	0.97175	negative
M-042616-01	D-042616-01	NM_138650	DGKG	1.14007	0.0226703	0.129522	negative
M-063644-01	D-063644-01	NM_023580	EPHA1	0.998798	0.0237839	0.994038	negative
M-065308-01	D-065308-01	NM_028744	PI4K2B	1.15238	0.0343421	0.599959	negative
M-065301-01	D-065301-04	NM_013490	CHKA	0.7052	0.0344955	0.125688	negative
M-047067-01	D-047067-01	NM_001034865	Nek10	0.705417	0.0352171	0.0971039	negative
M-051637-01	D-051637-01	NM_009436	Tssk2	0.95942	0.0356829	0.617133	negative
M-040891-00	D-040891-01	NM_011785	AKT3	0.880996	0.0411527	0.172085	negative
M-055354-01	D-055354-01	NM_023209	PBK	1.00691	0.0414683	0.964669	negative
M-059408-00	D-059408-01	NM_021606	NEK6	1.01082	0.049983	0.969125	negative
M-046077-01	D-046077-01	NM_019437	RFK	1.01322	0.0552229	0.933769	negative
M-041079-01	D-041079-13	NM_001024955	Pik3r1	0.711704	0.0561435	0.141355	negative
M-040229-01	D-040229-01	NM_175638	Wnk4	0.956978	0.0570052	0.624408	negative
M-044015-01	D-044015-01	NM_011175	LGMN	1.02014	0.0584586	0.900912	negative
M-042187-00	D-042187-01	NM_010878	NCK1	1.02053	0.059482	0.88913	negative
M-065424-00	D-065424-01	NM_010294	GK2	1.02053	0.0594821	0.890699	negative
M-055456-01	D-055456-01	NM_172960	ADCK5	0.957991	0.0602707	0.715127	negative
M-046427-00	D-046427-01	NM_009074	MST1R	0.969103	0.0614026	0.741069	negative
M-062225-01	D-062225-01	NM_001081309	PIK3R4	0.955987	0.0626703	0.815412	negative
M-040342-01	D-040342-02	NM_019497	Grk4	0.713872	0.0633596	0.231268	negative
M-040832-01	D-040832-01	NM_001079909	FGFR1	0.714414	0.0651636	0.169448	negative
M-055422-01	D-055422-01	NM_178279	PXK	1.1572	0.065267	0.093827	negative
M-051873-02	D-051873-01	NM_001081362	Trrap	0.956966	0.0657305	0.827222	negative
M-044002-01	D-044002-05	NM_010768	MATK	1.02527	0.071762	0.863963	negative
M-040676-01	D-040676-01	NM_007396	Acvr2a	0.958924	0.0718511	0.838509	negative
M-045252-01	D-045252-01	NM_023058	Pkmyt1	1.02313	0.0768372	0.88889	negative
M-063266-02	D-063266-01	NM_021605	NEK7	1.02464	0.0801121	0.933371	negative
M-057480-01	D-057480-01	NM_026662	PRPS2	1.18079	0.0816415	0.533388	negative
M-050349-01	D-050349-01	NM_018793	TYK2	1.02614	0.083387	0.880712	negative
M-060402-01	D-060402-01	NM_008971	Twf1	0.977589	0.0839391	0.84711	negative
M-050560-01	D-050560-01	NM_199056	Ippk	0.965562	0.0846803	0.696899	negative
M-040821-01	D-040821-01	NM_023813	CAMK2D	0.721243	0.0878941	0.128136	negative
M-041106-00	D-041106-01	NM_016811	DGKA	1.02884	0.0892818	0.874697	negative
M-065422-01	D-065422-01	NM_009647	Ak3l1	0.967183	0.0899051	0.762871	negative
M-040958-01	D-040958-02	NM_011159	PRKDC	1.03238	0.0901822	0.835209	negative
M-041543-00	D-041543-01	NM_198703	PRKWNK1	0.967284	0.0902318	0.753519	negative
M-049919-00	D-049919-01	NM_019955	RIPK3	1.02944	0.0905917	0.870216	negative
M-050096-01	D-050096-02	NM_022014	FN3K	0.722327	0.091502	0.0966638	negative
M-058179-01	D-058179-01	NM_001033315	Hipk4	0.724279	0.0979964	0.125098	negative
M-040839-02	D-040839-01	NM_007714	CLK4	0.967612	0.0990114	0.86323	negative
M-040658-01	D-040658-01	NM_001080773	PDPK1	0.724712	0.0994398	0.267863	negative
M-048887-01	D-048887-01	NM_009806	CASK	1.03633	0.100415	0.835416	negative
M-065212-00	D-065212-01	NM_177262	PKN1	0.971032	0.102314	0.745624	negative
M-042174-01	D-042174-01	NM_021099	KIT	0.969326	0.104367	0.863472	negative
M-040788-01	D-040788-01	NM_175168	PTK7	0.972475	0.106968	0.757441	negative
M-040325-01	D-040325-01	NM_139294	BRAF	1.17424	0.107646	0.0697855	negative
M-040111-01	D-040111-01	NM_010229	FLT3	1.03948	0.108602	0.831364	negative
M-051400-01	D-051400-01	NM_011495	PLK4	0.903256	0.111589	0.30869	negative
M-057689-01	D-057689-01	NM_146244	RPS6KL1	1.17691	0.114275	0.0710004	negative
M-057241-01	D-057241-01	NM_178873	ADCK2	0.975083	0.115376	0.803238	negative
M-043790-00	D-043790-01	NM_016904	CKS1	1.04116	0.116136	0.8339	negative
M-064592-01	D-064592-01	NM_001042607	RYK	0.7323	0.124696	0.208669	negative
M-047483-01	D-047483-01	NM_145076	TRIM24	1.18399	0.131879	0.0697724	negative
M-062095-01	D-062095-01	NM_007377	AATK	0.979727	0.136883	0.923898	negative
M-052172-01	D-052172-01	NM_145143	MPP4	1.18683	0.138942	0.0616624	negative
M-063793-00	D-063793-01	NM_011496	AURKB	0.912862	0.141984	0.308097	negative
M-041971-00	D-041971-01	NM_009871	CDK5R	1.05251	0.142372	0.727459	negative
M-045210-01	D-045210-01	NM_027118	CDC2L5	0.737937	0.143457	0.200072	negative
M-048568-01	D-048568-01	NM_023663	Ripk4	1.05738	0.151505	0.727876	negative
M-063900-01	D-063900-01	NM_001045522	BC030499	0.740647	0.152478	0.142507	negative
M-040607-01	D-040607-01	NM_011840	MAP2K5	0.917636	0.15709	0.301186	negative
M-040344-01	D-040344-01	NM_011938	Grk6	0.743249	0.161137	0.11616	negative
M-040357-00	D-040357-01	NM_008587	MERTK	1.00707	0.162244	0.960547	negative
M-040604-01	D-040604-01	NM_016681	CHEK2	0.920451	0.165999	0.314807	negative
M-040807-01	D-040807-01	NM_011163	Eif2ak2	1.06199	0.166932	0.725527	negative
M-040121-01	D-040121-01	NM_008928	MAP2K3	1.00894	0.167209	0.928657	negative
M-062357-01	D-062357-01	NM_133985	Oxsr1	1.23417	0.170507	0.426765	negative
M-040605-01	D-040605-01	NM_008927	MAP2K1	1.01122	0.173257	0.909482	negative
M-053825-01	D-053825-01	NM_013845	ROR1	0.923459	0.175517	0.360975	negative
M-043480-00	D-043480-01	NM_011882	RNASEL	0.924424	0.17857	0.350961	negative
M-040830-02	D-040830-01	NM_007712	CLK2	0.994167	0.182022	0.972373	negative
M-054266-01	D-054266-01	NM_153785	CDKL3	1.20417	0.182082	0.0495045	negative
M-055942-01	D-055942-13	NM_001081206	Dgki	0.750187	0.184228	0.231463	negative
M-063416-01	D-063416-01	NM_181414	PIK3C3	0.998	0.189259	0.98142	negative
M-066305-00	D-066305-13	NM_001001983	Pi4ka	0.751704	0.189279	0.152744	negative
M-040341-01	D-040341-01	NM_011881	GRK1	0.92825	0.190675	0.376129	negative
M-046504-01	D-046504-01	NM_009071	ROCK1	1.01807	0.191465	0.862813	negative
M-065587-01	D-065587-01	NM_008194	GYK	1.01829	0.192038	0.818865	negative
M-057308-00	D-057308-01	NM_207210	DYRK4	0.999443	0.193912	0.995128	negative
M-047013-01	D-047013-01	NM_009050	RET	0.754089	0.197217	0.307406	negative
M-043765-00	D-043765-01	NM_011675	UMPK	0.93164	0.201404	0.398693	negative
M-040114-01	D-040114-01	NM_001136065	HIPK2	1.00078	0.202679	0.9966	negative
M-040614-01	D-040614-01	NM_008641	MAST2	0.756041	0.203711	0.199089	negative
M-044001-01	D-044001-01	NM_009288	STK10	1.02325	0.205216	0.807046	negative
M-040145-01	D-040145-01	NM_008795	PCTK3	1.02488	0.209545	0.884436	negative
M-053285-00	D-053285-01	NM_145401	2410051C13RIK	1.21593	0.211312	0.0430787	negative
M-062296-01	D-062296-01	NM_016747	Dlg3	0.936203	0.215842	0.419166	negative
M-040412-00	D-040412-01	NM_010139	EPHA2	1.0841	0.224239	0.604109	negative
M-040896-00	D-040896-01	NM_021515	AK1	1.09133	0.225517	0.586418	negative
M-167236-00	D-167236-01	NM_001130693	Gucy2d	1.00885	0.227927	0.960952	negative
M-057924-00	D-057924-01	NM_153744	PRKAG3	1.22393	0.231198	0.0406767	negative
M-049564-01	D-049564-01	NM_001033124	NTRK1	0.764387	0.231493	0.23236	negative
M-041179-01	D-041179-01	NM_008580	MAP3K5	1.03595	0.238957	0.792415	negative
M-040598-01	D-040598-01	NM_009758	BMPR1A	1.09042	0.240613	0.574263	negative
M-042007-01	D-042007-01	NM_001038635	Stk35	0.767314	0.241235	0.21498	negative
M-045523-01	D-045523-01	NM_013557	EIF2AK1	0.944285	0.241416	0.49168	negative
M-047118-01	D-047118-01	NM_001033254	PAK6	0.768182	0.244121	0.195436	negative
M-044901-01	D-044901-01	NM_010121	EIF2AK3	1.092	0.244706	0.569073	negative
M-048101-02	D-048101-01	NM_011035	PAK1	1.092	0.244707	0.543731	negative
M-046537-00	D-046537-01	NM_011578	TGFBR3	0.94611	0.247191	0.483014	negative
M-040106-01	D-040106-01	NM_009870	CDK4	1.09397	0.249823	0.528053	negative
M-048817-01	D-048817-01	NM_023229	FASTK	1.10395	0.253026	0.546386	negative
M-047154-01	D-047154-01	NM_177846	LCMT2	1.01816	0.254243	0.845836	negative
M-057003-00	D-057003-01	NM_173447	EPHB1	1.01838	0.254977	0.851785	negative
M-042776-00	D-042776-01	NM_199011	DGKQ	1.01932	0.257998	0.823222	negative
M-046451-00	D-046451-01	NM_023538	2610037M15RIK	1.10666	0.258921	0.501242	negative
M-054035-01	D-054035-01	NM_172134	PDXK	1.23533	0.25956	0.0323614	negative
M-041084-01	D-041084-01	NM_011518	SYK	0.950463	0.260964	0.517322	negative
M-049417-01	D-049417-01	NM_009975	CSNK2B	1.0991	0.263126	0.530617	negative
M-043093-01	D-043093-01	NM_009863	CDC7	1.0995	0.264149	0.513344	negative
M-040109-01	D-040109-01	NM_172962	DDR1	1.02084	0.265415	0.902748	negative
M-040828-02	D-040828-01	NM_009905	Clk1	0.775661	0.269016	0.298014	negative
M-063855-00	D-063855-01	NM_008523	LTK	1.04739	0.269324	0.683627	negative
M-040878-01	D-040878-01	NM_008591	MET	1.04763	0.26996	0.658507	negative
M-040124-01	D-040124-01	NM_201519	MAP4K5	1.02322	0.27057	0.798435	negative
M-040624-01	D-040624-01	NM_133926	CAMK1	1.2953	0.272273	0.274501	negative
M-059713-01	D-059713-01	NM_029037	4930444A02RIK	1.29702	0.27514	0.274284	negative
M-042162-01	D-042162-01	NM_010019	DAPK2	1.10779	0.285639	0.525034	negative
M-043421-01	D-043421-01	NM_011943	MAP2K6	0.958796	0.287333	0.604527	negative
M-064149-02	D-064149-01	NM_146151	TESK2	1.2466	0.287596	0.027494	negative
M-040600-01	D-040600-01	NM_016756	CDK2	0.959115	0.288341	0.598337	negative
M-062361-02	D-062361-01	NM_001033209	Xylb	0.782274	0.291025	0.243031	negative
M-043557-01	D-043557-01	NM_011261	RELN	0.960326	0.292175	0.624786	negative
M-048017-01	D-048017-01	NM_001025074	NTRK2	0.784225	0.29752	0.281806	negative
M-042809-00	D-042809-01	NM_009387	TK1	1.03213	0.299307	0.724792	negative
M-054284-01	D-054284-21	NM_001081308	Taok3	1.03222	0.300991	0.876201	negative
M-040751-01	D-040751-01	NM_153587	RPS6KA5	1.25312	0.303787	0.0301501	negative
M-040140-01	D-040140-01	NM_016695	MPP2	0.964127	0.304202	0.785813	negative
M-040782-01	D-040782-01	NM_007434	AKT2	1.03492	0.309407	0.84091	negative
M-040877-01	D-040877-01	NM_001025395	SRC	0.788019	0.310148	0.253989	negative
M-051582-01	D-051582-01	NM_009974	CSNK2A2	1.11885	0.314293	0.543428	negative
M-040611-01	D-040611-17	NM_001081357	Map4k3	1.03736	0.317058	0.852216	negative
M-062471-01	D-062471-01	NM_009759	BMX	1.12082	0.319409	0.51399	negative
M-040123-01	D-040123-01	NM_011947	MAP3K3	0.969514	0.321249	0.745002	negative
M-055362-01	D-055362-01	NM_172858	PAK7	1.2612	0.32389	0.0288467	negative
M-044399-01	D-044399-01	NM_010831	SNF1LK	1.12398	0.327596	0.425712	negative
M-064190-01	D-064190-01	NM_001033186	Skap1	0.796258	0.337568	0.239498	negative
M-045023-01	D-045023-01	NM_001081567	MAPK10	1.04446	0.339245	0.821118	negative
M-040636-01	D-040636-01	NM_010228	FLT1	1.12911	0.3409	0.482672	negative
M-048657-01	D-048657-01	NM_011973	RAGE	0.975873	0.34137	0.753596	negative
M-054631-00	D-054631-01	NM_146156	BC027088	1.27151	0.349535	0.0238108	negative
M-049492-00	D-049492-01	NM_019730	NME3	1.15022	0.353893	0.612039	negative
M-060300-00	D-060300-01	NM_007783	CSK	1.04923	0.354164	0.777809	negative
M-049608-00	D-049608-01	NM_019579	MPP5	1.15233	0.358478	0.341862	negative
M-053981-00	D-053981-01	NM_181420	BC032265	1.05082	0.359555	0.563103	negative
M-040112-01	D-040112-01	NM_001122892	FYN	1.05193	0.36258	0.815112	negative
M-040429-01	D-040429-01	NM_009072	ROCK2	1.08315	0.364308	0.445805	negative
M-048453-01	D-048453-01	NM_011044	PCK1	1.13819	0.364436	0.357858	negative
M-045823-02	D-045823-01	NM_001033245	HK3	0.804605	0.36535	0.270219	negative
M-048730-01	D-048730-01	NM_011058	PDGFRA	1.05462	0.370996	0.798581	negative
M-056390-00	D-056390-01	NM_175356	PIK4CB	1.05508	0.373271	0.53509	negative
M-044342-01	D-044342-01	NM_011492	STK11	0.9865	0.374995	0.886819	negative
M-052432-01	D-052432-01	NM_172922	Ankk1	1.28265	0.377244	0.0168897	negative
M-040819-01	D-040819-01	NM_019686	CIB2	1.16164	0.378782	0.373274	negative
M-042597-01	D-042597-01	NM_008279	MAP4K1	1.09001	0.382515	0.396609	negative
M-040692-00	D-040692-01	NM_029239	PRKCN	1.36159	0.382639	0.269505	negative
M-050989-00	D-050989-01	NM_199446	PHKB	1.05865	0.384782	0.555763	negative
M-040603-00	D-040603-01	NM_016912	CDKL2	1.16705	0.390572	0.322301	negative
M-043381-01	D-043381-01	NM_010194	FES	1.14846	0.391043	0.453939	negative
M-046138-01	D-046138-01	NM_025949	RPS6KA6	1.37278	0.401272	0.22108	negative
M-062728-01	D-062728-01	NM_134079	ADK	1.37622	0.407005	0.190368	negative
M-044571-01	D-044571-01	NM_028121	Adpgk	1.37794	0.409872	0.262736	negative
M-058302-00	D-058302-01	NM_173432	AW539964	1.0668	0.411069	0.536347	negative
M-045821-00	D-045821-01	NM_018757	NME6	1.17696	0.412186	0.327615	negative
M-043404-01	D-043404-01	NM_010238	BRD2	0.819347	0.414419	0.330612	negative
M-063162-01	D-063162-01	NM_019786	TBK1	1.17937	0.417426	0.537481	negative
M-040144-01	D-040144-01	NM_011049	PCTK1	1.15873	0.41765	0.295164	negative
M-040774-00	D-040774-01	NM_011361	SGK	1.00098	0.420829	0.99148	negative
M-065640-01	D-065640-01	NM_001003920	BRSK1	0.823467	0.42813	0.380905	negative
M-055649-01	D-055649-01	NM_007832	DCK	1.07395	0.431437	0.656854	negative
M-062731-01	D-062731-01	NM_134115	STK38	1.30651	0.436575	0.0152188	negative
M-041911-01	D-041911-01	NM_198297	Trat1	1.07472	0.436622	0.410004	negative
M-057347-01	D-057347-01	NM_198191	PIP5KL1	1.07733	0.445031	0.381175	negative
M-041074-00	D-041074-01	NM_013846	ROR2	1.00882	0.445627	0.915386	negative
M-040152-01	D-040152-01	NM_011494	STK16	1.00884	0.445696	0.927064	negative
M-048665-00	D-048665-01	NM_008925	PRKCSH	1.11508	0.449106	0.276745	negative
M-054851-00	D-054851-01	NM_054051	PIP5K2B	1.40205	0.450005	0.152972	negative
M-040566-01	D-040566-01	NM_011121	PLK1	1.17136	0.450396	0.273103	negative
M-053402-01	D-053402-01	NM_144817	CAMK1G	1.31215	0.450593	0.0129511	negative
M-055555-01	D-055555-01	NM_173185	CSNK1G1	1.07974	0.452786	0.41869	negative
M-041099-01	D-041099-01	NM_001130409	PTK2	1.08117	0.454006	0.666844	negative
M-063467-01	D-063467-01	NM_010690	LATS1	1.17294	0.45449	0.265282	negative
M-054917-01	D-054917-02	NM_001080999	Trmt2a	0.831597	0.45519	0.331745	negative
M-045245-01	D-045245-01	NM_025415	CKS2	1.08263	0.462093	0.448961	negative
M-052724-01	D-052724-01	NM_138606	PIM2	1.31888	0.467327	0.0170993	negative
M-040941-01	D-040941-01	NM_009465	AXL	1.12265	0.469223	0.313845	negative
M-047913-01	D-047913-01	NM_022563	DDR2	1.204	0.471134	0.266021	negative
M-047244-00	D-047244-01	NM_008547	MAK	1.12632	0.478963	0.377957	negative
M-059847-01	D-059847-01	NM_026888	PHKG2	1.42357	0.485837	0.156542	negative
M-053365-01	D-053365-01	NM_138314	NME7	1.32797	0.48993	0.0138685	negative
M-045920-01	D-045920-01	NM_028004	TTN	1.0236	0.492377	0.788697	negative
M-060689-01	D-060689-01	NM_001005511	Lmtk3	0.843088	0.493435	0.393051	negative
M-057610-01	D-057610-01	NM_133770	ADCK4	1.4296	0.495871	0.178735	negative
M-055030-01	D-055030-01	NM_007936	EPHA4	1.09549	0.498763	0.555159	negative
M-062384-01	D-062384-01	NM_027896	COASY	1.43735	0.50877	0.127163	negative
M-065558-01	D-065558-01	NM_008010	FGFR3	1.14049	0.516588	0.156955	negative
M-044666-01	D-044666-01	NM_026880	PINK1	1.44251	0.517371	0.306962	negative
M-046735-01	D-046735-02	NM_001081044	Mylk2	0.850459	0.517969	0.428351	negative
M-059621-01	D-059621-01	NM_001085371	Speg	1.10247	0.520568	0.627979	negative
M-040147-01	D-040147-01	NM_011103	PRKCD	1.20137	0.52817	0.207598	negative
M-062937-00	D-062937-01	NM_015828	GNE	1.03535	0.529567	0.657406	negative
M-048412-01	D-048412-01	NM_008855	Prkcb	1.14744	0.53505	0.251716	negative
M-054377-00	D-054377-01	NM_172279	MARK4	1.34619	0.535243	0.0103146	negative
M-052427-01	D-052427-01	NM_145852	Ropn1l	1.34685	0.536873	0.0262353	negative
M-040440-01	D-040440-01	NM_019635	STK3	1.23525	0.539252	0.317594	negative
M-062823-01	D-062823-01	NM_011876	Twf2	1.03862	0.539914	0.62749	negative
M-065432-00	D-065432-01	NM_010109	EFNA5	1.2065	0.541473	0.2145	negative
M-056319-00	D-056319-01	NM_175294	8430423A01RIK	1.10736	0.541853	0.229234	negative
M-058035-01	D-058035-01	NM_178775	Rps6kc1	1.10891	0.546833	0.305937	negative
M-043774-00	D-043774-01	NM_011950	MAPK13	1.04085	0.546987	0.698159	negative
M-050161-01	D-050161-02	NM_001080965	Aurkc	0.85924	0.547194	0.496589	negative
M-040115-00	D-040115-01	NM_010562	ILK	1.21321	0.55887	0.291615	negative
M-050928-01	D-050928-01	NM_011161	MAPK11	1.21479	0.562963	0.227065	negative
M-056017-01	D-056017-01	NM_175031	Stk36	1.11461	0.565202	0.218425	negative
M-065231-01	D-065231-01	NM_182997	PRKAB2	1.11509	0.566753	0.200291	negative
M-041051-01	D-041051-01	NM_026784	PMVK	1.4847	0.587603	0.198971	negative
M-048839-01	D-048839-01	NM_021549	PNKP	1.26079	0.594925	0.27157	negative
M-040125-01	D-040125-01	NM_011951	MAPK14	1.05662	0.596877	0.513068	negative
M-065319-01	D-065319-01	NM_021537	STK25	1.26349	0.60082	0.14418	negative
M-058678-01	D-058678-01	NM_007911	EFNB3	1.13024	0.607404	0.462969	negative
M-040128-01	D-040128-01	NM_016700	MAPK8	1.05998	0.607502	0.453102	negative
M-059040-01	D-059040-02	NM_001007576	GUCY2F	0.879619	0.615025	0.490732	negative
M-044800-00	D-044800-01	NM_007828	DAPK3	1.13306	0.616202	0.404371	negative
M-041090-01	D-041090-01	NM_011945	MAP3K1	1.06436	0.621371	0.485125	negative
M-042021-01	D-042021-01	NM_008702	NLK	1.18023	0.62214	0.28175	negative
M-044941-01	D-044941-01	NM_011864	PAPSS2	1.06558	0.625226	0.407204	negative
M-062189-01	D-062189-01	NM_008316	HUS1	1.18277	0.628888	0.183505	negative
M-062913-00	D-062913-01	NM_013871	MAPK12	1.06957	0.637862	0.57098	negative
M-053835-02	D-053835-01	NM_001081109	Lmtk2	0.887424	0.641002	0.648092	negative
M-057100-01	D-057100-01	NM_175400	SEPHS1	1.13826	0.641451	0.139187	negative
M-045134-01	D-045134-01	NM_007939	EPHA8	1.18998	0.64805	0.0915174	negative
M-046662-01	D-046662-01	NM_011597	TJP2	1.07285	0.648222	0.352944	negative
M-042212-01	D-042212-01	NM_011282	ROS1	1.0735	0.650284	0.410608	negative
M-040150-00	D-040150-01	NM_009068	RIPK1	1.19085	0.650342	0.12043	negative
M-056893-00	D-056893-01	NM_024242	RIOK1	1.28963	0.657803	0.107028	negative
M-040920-01	D-040920-01	NM_011946	MAP3K2	1.07917	0.668234	0.473562	negative
M-049342-01	D-049342-01	NM_028351	Rspo3	1.53463	0.670736	0.0855372	negative
M-054369-01	D-054369-01	NM_001081277	AK5	0.896747	0.672031	0.602748	negative
M-043335-01	D-043335-01	NM_010140	EPHA3	1.25862	0.676554	0.105397	negative
M-040601-01	D-040601-01	NM_009874	CDK7	1.26138	0.683717	0.198112	negative
M-048829-01	D-048829-01	NM_011160	PRKG1	0.901516	0.687907	0.593299	negative
M-040126-01	D-040126-01	NM_011952	MAPK3	1.08615	0.690309	0.357682	negative
M-047534-01	D-047534-01	NM_021302	STK32C	1.30765	0.697102	0.311674	negative
M-063024-01	D-063024-01	NM_001004363	Nuak1	0.904877	0.699091	0.609745	negative
M-059459-00	D-059459-01	NM_010790	MELK	1.26889	0.70316	0.0909531	negative
M-060315-01	D-060315-01	NM_007908	EEF2K	1.16133	0.704569	0.389503	negative
M-057453-01	D-057453-01	NM_145067	GUCY2C	1.16243	0.708011	0.426695	negative
M-049846-00	D-049846-01	NM_019731	NME4	1.31366	0.710202	0.342248	negative
M-058639-01	D-058639-02	NM_023341	CABC1	1.31484	0.712756	0.0869672	negative
M-041035-02	D-041035-01	NM_001013367	Prkaa1	0.911273	0.720379	0.643272	negative
M-045089-00	D-045089-01	NM_011863	PAPSS1	1.09602	0.721563	0.237472	negative
M-040333-00	D-040333-01	NM_011841	MAPK7	1.09636	0.722627	0.340769	negative
M-058646-01	D-058646-01	NM_007764	CRKL	1.16793	0.725226	0.315606	negative
M-046044-01	D-046044-01	NM_008192	GUCY2E	1.21923	0.725718	0.117586	negative
M-061647-01	D-061647-01	NM_016795	SRPK1	1.10124	0.738054	0.248959	negative
M-056856-01	D-056856-01	NM_029294	Prps1l1	1.5794	0.745268	0.108331	negative
M-064761-01	D-064761-01	NM_152809	CSNK1G3	1.43179	0.748118	0.00488766	negative
M-040608-01	D-040608-01	NM_009582	MAP3K12	1.22833	0.74991	0.0957729	negative
M-040139-01	D-040139-01	NM_021461	MKNK1	1.3356	0.758015	0.344585	negative
M-041418-02	D-041418-01	NM_139300	MYLK	1.43791	0.763331	0.0045556	Positive
M-044377-01	D-044377-01	NM_139059	CSNK1D	1.59145	0.765334	0.0846922	negative
M-045726-01	D-045726-01	NM_011848	NEK3	1.1104	0.767038	0.183146	negative
M-050027-01	D-050027-01	NM_133232	PFKFB3	1.59662	0.773935	0.067343	negative
M-040798-01	D-040798-01	NM_019777	IKBKE	1.34341	0.775044	0.272621	negative
M-049932-00	D-049932-01	NM_019987	ICK	1.34371	0.775699	0.259528	negative
M-062217-01	D-062217-01	NM_008439	KHK	1.23818	0.776075	0.0923865	negative
M-044679-00	D-044679-01	NM_007785	CSNG	1.1847	0.777633	0.269572	negative
M-044437-01	D-044437-01	NM_007710	CKM	1.18702	0.784902	0.337112	negative
M-049314-01	D-049314-01	NM_009897	CKMT1	1.30047	0.785027	0.113214	negative
M-043402-01	D-043402-01	NM_016693	MAP3K6	1.11685	0.787467	0.167921	negative
M-055833-00	D-055833-01	NM_026858	1110068E08RIK	1.60523	0.788268	0.0815508	negative
M-048876-01	D-048876-01	NM_016781	PRKAG1	1.11947	0.79576	0.161708	negative
M-046547-01	D-046547-01	NM_011587	TIE1	1.12338	0.808109	0.140472	negative
M-043878-01	D-043878-01	NM_010693	LCK	1.30955	0.808564	0.0611235	negative
M-040800-01	D-040800-01	NM_011588	TRIM28	1.12517	0.813797	0.136763	negative
M-041024-01	D-041024-01	NM_001081175	ITPKB	0.944986	0.832588	0.817614	negative
M-054243-01	D-054243-01	NM_147201	Nrbp1	1.46583	0.832768	0.00342318	Positive
M-058190-01	D-058190-01	NM_001081292	MAP3K10	1.20318	0.835397	0.343484	negative
M-054396-01	D-054396-01	NM_001081291	Ccdc88b	1.20587	0.843812	0.384082	negative
M-042037-00	D-042037-01	NM_007862	DLGH1	1.20722	0.84802	0.204298	negative
M-057298-01	D-057298-01	NM_001001297	Thnsl1	0.949756	0.848463	0.747777	negative
M-051065-00	D-051065-01	NM_133741	SNRK	1.64225	0.849901	0.078077	negative
M-052248-01	D-052248-01	NM_138952	RIPK2	1.47947	0.866671	0.00440636	Positive
M-064057-00	D-064057-01	NM_172283	FUK	1.48038	0.868953	0.00383411	Positive
M-040156-01	D-040156-01	NM_009535	Yes1	1.27419	0.871696	0.0731358	negative
M-045035-01	D-045035-01	NM_007909	EFNA2	1.21615	0.875945	0.26409	negative
M-040088-01	D-040088-01	NM_029094	PIK3CB	1.66635	0.890034	0.0442342	Positive
M-047791-01	D-047791-01	NM_011832	INSRR	1.15003	0.892453	0.0975055	negative
M-040107-01	D-040107-01	NM_145475	CERK	1.49131	0.896119	0.00363343	Positive
M-059385-01	D-059385-01	NM_021420	STK4	1.39959	0.897525	0.273339	negative
M-066078-00	D-066078-13	NM_029634	Ihpk2	1.67152	0.898633	0.0327816	Positive
M-057682-01	D-057682-01	NM_028105	ADCK1	1.67324	0.9015	0.0421624	Positive
M-065641-01	D-065641-01	NM_001009929	BRSK2	0.970677	0.918098	0.870424	negative
M-041005-01	D-041005-01	NM_021462	MKNK2	1.41491	0.930929	0.158867	negative
M-040163-01	D-040163-01	NM_008845	Pip4k2a	1.29665	0.931348	0.0230209	Positive
M-064147-01	D-064147-01	NM_001003817	ERBB2	0.974905	0.932169	0.876673	negative
M-045127-01	D-045127-01	NM_007937	EPHA5	1.23854	0.94595	0.209843	negative
M-052483-02	D-052483-01	NM_173027	Ihpk3	1.23273	0.946043	0.0350061	Positive
M-040415-01	D-040415-01	NM_010153	ERBB3	1.36286	0.946714	0.092302	negative
M-040411-01	D-040411-01	NM_007912	EGFR	1.24099	0.953601	0.212448	negative
M-040116-01	D-040116-01	NM_008363	IRAK1	1.30525	0.954202	0.139213	negative
M-044887-01	D-044887-01	NM_007863	MPP3	1.24221	0.957426	0.194141	negative
M-058653-01	D-058653-01	NM_007788	CSNK2A1	1.24588	0.968902	0.15874	negative
M-044403-00	D-044403-01	NM_080849	NEK8	1.71543	0.971733	0.0319482	Positive
M-051436-00	D-051436-01	NM_133729	2610018G03RIK	1.72145	0.981766	0.057473	negative
M-052680-01	D-052680-01	NM_145608	BC021891	1.52941	0.990875	0.00257986	Positive
M-049666-01	D-049666-01	NM_025730	Lrrk2	1.73178	0.998966	0.0457406	Positive
M-049286-00	D-049286-01	NM_016699	EXOSC10	1.18378	0.999232	0.0454097	Positive
M-055010-01	D-055010-01	NM_172632	MAPK4	1.53278	0.999242	0.00232188	Positive
M-065109-01	D-065109-01	NM_011497	Aurka	1.18796	1.01247	0.039386	Positive
M-042948-00	D-042948-01	NM_009703	ARAF	1.32841	1.0157	0.0349949	Positive
M-053986-00	D-053986-01	NM_153417	TRPM6	1.25486	1.01739	0.0160724	Positive
M-045512-01	D-045512-01	NM_011849	NEK4	1.19185	1.02479	0.0389787	Positive
M-062434-00	D-062434-01	NM_009539	ZAP70	1.33531	1.03403	0.0392782	Positive
M-040944-00	D-040944-01	NM_133810	STK17B	1.76364	1.052	0.0357845	Positive
M-054738-00	D-054738-01	NM_023420	COL4A3BP	1.47068	1.05249	0.0239802	Positive
M-048218-00	D-048218-01	NM_008809	PDGFRB	1.26973	1.06532	0.0227885	Positive
M-050820-01	D-050820-01	NM_010142	EPHB2	1.40866	1.06542	0.0233184	Positive
M-055433-01	D-055433-01	NM_172924	C230081A13RIK	1.56358	1.07585	0.00258252	Positive
M-040155-00	D-040155-01	NM_009469	ULK1	1.35367	1.0828	0.0387679	Positive
M-062796-01	D-062796-01	NM_145465	STK24	1.57835	1.11258	0.002084	Positive
M-040929-00	D-040929-01	NM_020272	PIK3CG	1.49874	1.11367	0.203526	negative
M-042335-01	D-042335-01	NM_009435	Tssk1	1.36707	1.11839	0.00520789	Positive
M-062777-01	D-062777-01	NM_011481	SRMS	1.22611	1.13318	0.033283	Positive
M-049852-01	D-049852-01	NM_025741	Trpd52l3	1.82218	1.14946	0.0597078	negative
M-056843-01	D-056843-01	NM_010513	IGF1R	1.44222	1.1524	0.0485732	Positive
M-045045-01	D-045045-01	NM_007910	EFNA4	1.31062	1.17126	0.095531	negative
M-055256-01	D-055256-01	NM_172783	PHKA2	1.60204	1.17148	0.00234886	Positive
M-049882-01	D-049882-01	NM_020021	MOS	1.53119	1.18441	0.159923	negative
M-054563-01	D-054563-01	NM_153501	PANK2	1.61217	1.19669	0.00157646	Positive
M-042672-01	D-042672-01	NM_011299	RPS6KA2	1.24634	1.1972	0.0142991	Positive
M-062209-01	D-062209-01	NM_178365	PACSIN1	1.24948	1.20713	0.0133641	Positive
M-052494-00	D-052494-01	NM_153569	GAK	1.62493	1.22842	0.00159636	Positive
M-055508-01	D-055508-01	NM_173032	A630047E20RIK	1.32404	1.24043	0.00649012	Positive
M-042583-01	D-042583-01	NM_007938	EPHA6	1.4134	1.24145	0.0137111	Positive
M-061516-01	D-061516-01	NM_009739	BCKDK	1.48526	1.26395	0.00729602	Positive
M-040622-00	D-040622-01	NM_133945	VRK3	1.89278	1.267	0.0328132	Positive
M-051609-01	D-051609-01	NM_145587	Sbk1	1.64892	1.28807	0.00142385	Positive
M-040465-00	D-040465-01	NM_134002	CSNK1G2	1.91258	1.29996	0.01687	Positive, confirmed
M-052448-02	D-052448-01	NM_172928	Dclk3	1.65661	1.3072	0.00269232	Positive
M-047892-01	D-047892-01	NM_023912	SCYL1	1.59127	1.3154	0.00610396	Positive
M-055726-01	D-055726-01	NM_026840	PDGFRL	1.36149	1.36117	0.027861	Positive
M-040297-00	D-040297-01	NM_172734	STK38L	1.67877	1.36229	0.000710832	Positive, confirmed
M-040709-01	D-040709-01	NM_009652	AKT1	1.46621	1.38169	0.0123898	Positive, confirmed
M-065427-00	D-065427-01	NM_020009	FRAP1, Mtor	1.62462	1.3881	0.0133695	Positive, confirmed
M-062246-00	D-062246-01	NM_008621	MPP1	1.46968	1.39093	0.0279966	Positive, confirmed
M-040602-01	D-040602-01	NM_130860	CDK9	1.9694	1.39456	0.00727229	Positive
M-043004-01	D-043004-01	NM_009612	ACVRL1	1.47409	1.40264	0.0123398	Positive, confirmed
M-041258-01	D-041258-01	NM_203280	SPHK2	1.63904	1.41954	0.148533	negative
M-055398-01	D-055398-01	NM_172891	Styk1	1.70534	1.42836	0.00127252	Positive, confirmed
M-041657-01	D-041657-01	NM_027539	Dclk2	1.99781	1.44186	0.00658305	Positive, confirmed
M-046426-00	D-046426-01	NM_029916	STK31	2.009	1.46049	0.007001	Positive, confirmed
M-042964-01	D-042964-01	NM_133669	RP2H	2.02794	1.49203	0.010569	Positive, confirmed
M-054640-01	D-054640-01	NM_173019	Pfkfb4	1.41728	1.54102	0.00162157	Positive, confirmed
M-051660-01	D-051660-01	NM_146239	PCTK2, Cdk17	1.7545	1.55061	0.000862651	Positive, confirmed
M-045433-01	D-045433-01	NM_008029	FLT4	1.53296	1.55899	0.0109993	Positive, confirmed
M-043748-01	D-043748-01	NM_010568	INSR	1.60332	1.56993	0.00472671	Positive
M-050293-01	D-050293-01	NM_011102	PRKCC, Prkcg	1.60411	1.57197	0.00191188	Positive, confirmed
M-051964-00	D-051964-01	NM_145419	BC016235, Hkdc1	1.84005	1.76337	0.000615616	Positive, confirmed
M-040623-01	D-040623-01	NM_009516	WEE1	1.61561	1.7785	0.00808051	Positive, confirmed
M-043101-01	D-043101-01	NM_009873	CDK6	1.68742	1.7879	0.000831605	Positive, confirmed
M-053874-00	D-053874-01	NM_053180	CCRK, Cdk20	2.24834	1.85896	0.00164295	Positive, confirmed
M-063792-01	D-063792-01	NM_011158	PRKAR2B	1.77468	2.01405	0.000311466	Positive, confirmed
M-065653-02	D-065653-17	NM_175089	NEK1	1.57032	2.03444	0.000130738	Positive, confirmed
M-056574-01	D-056574-01	NM_175538	E130304F04RIK, Nim1k	1.63738	2.25062	0.000413675	Positive, confirmed
M-040846-01	D-040846-01	NM_021880	PRKAR1A	2.0846	2.39088	5.36943e-05	Positive, confirmed
M-043023-01	D-043023-01	NM_009793	CAMK4	1.94999	2.46842	0.000409386	Positive, confirmed
M-044725-01	D-044725-01	NM_028126	2610019A05RIK	2.62542	2.48675	0.00032485	Positive

## Sheet:  siRNA Library
	Dharmacon siGENOME® SMARTpool® siRNA Library- Mouse Protein Kinase
G-013505 Lot 10125
OrderNumber	Plate	Well	PoolCatalogNumber	DuplexCatalogNumber	GeneSymbol	GENEID	GeneAccession	GINumber	Sequence
244901	Plate1	A02	M-057298-01	D-057298-01	Thnsl1	208967	NM_001001297	68533240	GAAAUUAGCACAAACCUUU
244902	Plate1	A02	M-057298-01	D-057298-02	Thnsl1	208967	NM_001001297	68533240	UUACUGAGCUCGUACAAUG
244903	Plate1	A02	M-057298-01	D-057298-03	Thnsl1	208967	NM_001001297	68533240	CUACAAUGCAUCAGGCUAU
244904	Plate1	A02	M-057298-01	D-057298-04	Thnsl1	208967	NM_001001297	68533240	ACAAAGACGGACAGUUAAU
244901	Plate1	A03	M-066305-00	D-066305-13	Pi4ka	224020	NM_001001983	50233837	AGUGAGAGGGCCAGUGAAA
244902	Plate1	A03	M-066305-00	D-066305-14	Pi4ka	224020	NM_001001983	50233837	GAUAUGACAAGAUGGGCUA
244903	Plate1	A03	M-066305-00	D-066305-15	Pi4ka	224020	NM_001001983	50233837	AGAAAGCACAGCUCGGAAA
244904	Plate1	A03	M-066305-00	D-066305-16	Pi4ka	224020	NM_001001983	50233837	CCGAAUGUUCAAUGAGCAU
244901	Plate1	A04	M-064147-01	D-064147-01	ERBB2	13866	NM_001003817	54873609	GACAGAAGAUCCGGAAGUA
244902	Plate1	A04	M-064147-01	D-064147-02	ERBB2	13866	NM_001003817	54873609	GAUGUCCUCCGUAAGAAUA
244903	Plate1	A04	M-064147-01	D-064147-03	ERBB2	13866	NM_001003817	54873609	GAUGGUGCUUACUCAUUGA
244904	Plate1	A04	M-064147-01	D-064147-04	ERBB2	13866	NM_001003817	54873609	GGAAUCCUAAUCAAACGAA
244901	Plate1	A05	M-065640-01	D-065640-01	BRSK1	381979	NM_001003920	83649714	GGAAUGAUGUUGACCCACC
244902	Plate1	A05	M-065640-01	D-065640-02	BRSK1	381979	NM_001003920	83649714	GCACUGGACUUCUGCCAUA
244903	Plate1	A05	M-065640-01	D-065640-03	BRSK1	381979	NM_001003920	83649714	GGGAGAAGCUGUCGGAAUC
244904	Plate1	A05	M-065640-01	D-065640-04	BRSK1	381979	NM_001003920	83649714	UAUCACAGAUGCUGGGAGU
244901	Plate1	A06	M-063024-01	D-063024-01	Nuak1	77976	NM_001004363	52138543	GAUGACAACUGCAACAUUA
244902	Plate1	A06	M-063024-01	D-063024-02	Nuak1	77976	NM_001004363	52138543	CCUCAUAUCAUCAGUAUUU
244903	Plate1	A06	M-063024-01	D-063024-03	Nuak1	77976	NM_001004363	52138543	GCCGAGUGGUUGCUAUAAA
244904	Plate1	A06	M-063024-01	D-063024-04	Nuak1	77976	NM_001004363	52138543	UGGCACGGAUCAUCGAUUG
244901	Plate1	A07	M-060689-01	D-060689-01	Lmtk3	381983	NM_001005511	148747242	GAGGAUGGGUCUAGAGAUU
244902	Plate1	A07	M-060689-01	D-060689-02	Lmtk3	381983	NM_001005511	148747242	UGAAGGAACUCCGGGCUAG
244903	Plate1	A07	M-060689-01	D-060689-03	Lmtk3	381983	NM_001005511	148747242	GAUGUUCGUUUCAAGGAGU
244904	Plate1	A07	M-060689-01	D-060689-04	Lmtk3	381983	NM_001005511	148747242	GCUGCCUGAUGUCUAUAUU
244901	Plate1	A08	M-059040-01	D-059040-02	GUCY2F	245650	NM_001007576	56119097	GCCCAGAUAUUGCUUGUUU
244902	Plate1	A08	M-059040-01	D-059040-03	GUCY2F	245650	NM_001007576	56119097	UAACCGUCAUGAAGUAUUU
244903	Plate1	A08	M-059040-01	D-059040-04	GUCY2F	245650	NM_001007576	56119097	GCUCUACAGUUUACCUUAU
244904	Plate1	A08	M-059040-01	D-059040-17	GUCY2F	245650	NM_001007576	56119097	CUUUAGCAAUUGAGCGAAU
244901	Plate1	A09	M-065641-01	D-065641-01	BRSK2	75770	NM_001009929	118131126	CAUCGAGCAUCCACAUGUA
244902	Plate1	A09	M-065641-01	D-065641-02	BRSK2	75770	NM_001009929	118131126	CAGAAACACAUAUGGUAUA
244903	Plate1	A09	M-065641-01	D-065641-03	BRSK2	75770	NM_001009929	118131126	GGUCAAGCGUGGUGUGUUC
244904	Plate1	A09	M-065641-01	D-065641-04	BRSK2	75770	NM_001009929	118131126	GGGGAGAGCUGUUCGACUA
244901	Plate1	A10	M-041035-02	D-041035-01	Prkaa1	105787	NM_001013367	94681060	GAGGAGAGCUAUUUGAUUA
244902	Plate1	A10	M-041035-02	D-041035-02	Prkaa1	105787	NM_001013367	94681060	UAAAGUGGCUGUGAAGAUA
244903	Plate1	A10	M-041035-02	D-041035-04	Prkaa1	105787	NM_001013367	94681060	GGACCCAUCUUAUAGUUCA
244904	Plate1	A10	M-041035-02	D-041035-05	Prkaa1	105787	NM_001013367	94681060	GUUCUUGGUUGCCGAAACA
244901	Plate1	A11	M-048829-01	D-048829-01	PRKG1	19091	NM_011160	133893043	GAACAAAGGCCAUGACAUU
244902	Plate1	A11	M-048829-01	D-048829-02	PRKG1	19091	NM_011160	133893043	GGAUUGACAUGAUAGAAUU
244903	Plate1	A11	M-048829-01	D-048829-03	PRKG1	19091	NM_011160	133893043	GGUAGAAGCAUUCGCCUAU
244904	Plate1	A11	M-048829-01	D-048829-04	PRKG1	19091	NM_011160	133893043	CACUAGGAAUUCUGAUGUA
244901	Plate1	B02	M-065611-01	D-065611-01	Dyrk2	69181	NM_001014390	118131133	GGGACCAGCUGGCUUGUAU
244902	Plate1	B02	M-065611-01	D-065611-02	Dyrk2	69181	NM_001014390	118131133	GGUCGAAGCAGUAUUAAAG
244903	Plate1	B02	M-065611-01	D-065611-03	Dyrk2	69181	NM_001014390	118131133	GGACAAGGACAACACUAUG
244904	Plate1	B02	M-065611-01	D-065611-04	Dyrk2	69181	NM_001014390	118131133	GUACAUCCAGUCACGCUUU
244901	Plate1	B03	M-059258-01	D-059258-01	Cdkl5	382253	NM_001024624	167004177	CUAUGGAGUUGUACUUAAA
244902	Plate1	B03	M-059258-01	D-059258-02	Cdkl5	382253	NM_001024624	167004177	GCAGCACCCUGUCUAAUAG
244903	Plate1	B03	M-059258-01	D-059258-03	Cdkl5	382253	NM_001024624	167004177	CAGCAAAGAUCUCACAAAC
244904	Plate1	B03	M-059258-01	D-059258-04	Cdkl5	382253	NM_001024624	167004177	GGACAAAGUGAGAGCGAAA
244901	Plate1	B04	M-047640-01	D-047640-01	Ttbk2	140810	NM_080788	114326518	GCACCUUUCUUGACCAUAU
244902	Plate1	B04	M-047640-01	D-047640-02	Ttbk2	140810	NM_080788	114326518	GAGGAGAGCAGCCAGAUAU
244903	Plate1	B04	M-047640-01	D-047640-03	Ttbk2	140810	NM_080788	114326518	GGGAGAAUGUGGCGCUGAA
244904	Plate1	B04	M-047640-01	D-047640-04	Ttbk2	140810	NM_080788	114326518	AGACCAUGUUUGUAGAUUU
244901	Plate1	B05	M-054033-01	D-054033-05	N4bp2	333789	NM_001024917	67906815	GAACGACGAUCUUUCAGAA
244902	Plate1	B05	M-054033-01	D-054033-06	N4bp2	333789	NM_001024917	67906815	GUAAAGGUCAAGAGUAAUA
244903	Plate1	B05	M-054033-01	D-054033-07	N4bp2	333789	NM_001024917	67906815	GGUUUAAGCCCAAAGAUUU
244904	Plate1	B05	M-054033-01	D-054033-08	N4bp2	333789	NM_001024917	67906815	CGUGGGAAAUGAAGCCAUA
244901	Plate1	B06	M-041079-01	D-041079-13	Pik3r1	18708	NM_001024955	68299808	ACGCGAAGGCAACGAGAAA
244902	Plate1	B06	M-041079-01	D-041079-14	Pik3r1	18708	NM_001024955	68299808	UAAUAAACCACUACCGGAA
244903	Plate1	B06	M-041079-01	D-041079-15	Pik3r1	18708	NM_001024955	68299808	GAAGUCAAGCAUUGCGUCA
244904	Plate1	B06	M-041079-01	D-041079-16	Pik3r1	18708	NM_001024955	68299808	CUAAAAUGCACGGCGAUUA
244901	Plate1	B07	M-048017-01	D-048017-01	NTRK2	18212	NM_001025074	68215969	GCACAUAAAUUUCACACGA
244902	Plate1	B07	M-048017-01	D-048017-02	NTRK2	18212	NM_001025074	68215969	GGGAGCAUCUCUCGGUCUA
244903	Plate1	B07	M-048017-01	D-048017-03	NTRK2	18212	NM_001025074	68215969	GGAUUCCGGCUUAAAGUUU
244904	Plate1	B07	M-048017-01	D-048017-04	NTRK2	18212	NM_001025074	68215969	GCAAAUGCAGUUCCGCUAG
244901	Plate1	B08	M-043404-01	D-043404-01	BRD2	14312	NM_010238	100913022	GGAAAGGGCUCAUCGCCUA
244902	Plate1	B08	M-043404-01	D-043404-02	BRD2	14312	NM_010238	100913022	CGGAAGCCCUACACUAUUA
244903	Plate1	B08	M-043404-01	D-043404-03	BRD2	14312	NM_010238	100913022	GAAUUGGGAUCGAUGAAGA
244904	Plate1	B08	M-043404-01	D-043404-04	BRD2	14312	NM_010238	100913022	GAGCUUGAGCGAUAUGUUU
244901	Plate1	B09	M-040877-01	D-040877-01	SRC	20779	NM_001025395	76253930	UGACCGAGCUCACCACUAA
244902	Plate1	B09	M-040877-01	D-040877-02	SRC	20779	NM_001025395	76253930	GGGAAACGGGCAAAUAUUU
244903	Plate1	B09	M-040877-01	D-040877-03	SRC	20779	NM_001025395	76253930	GCACGGGACAGACCGGUUA
244904	Plate1	B09	M-040877-01	D-040877-04	SRC	20779	NM_001025395	76253930	GCCAAGGGCCUAAAUGUGA
244901	Plate1	B10	M-040821-01	D-040821-01	CAMK2D	108058	NM_023813	70906475	GUAAAGAUCCUUAUGGAAA
244902	Plate1	B10	M-040821-01	D-040821-04	CAMK2D	108058	NM_023813	70906475	GCCAAGAGUUUAUUGAAGA
244903	Plate1	B10	M-040821-01	D-040821-17	CAMK2D	108058	NM_023813	70906475	CCAUAGAAGUUCAAGGCGA
244904	Plate1	B10	M-040821-01	D-040821-18	CAMK2D	108058	NM_023813	70906475	CUUAGUGACUGGUGGCGAA
244901	Plate1	B11	M-065301-01	D-065301-04	CHKA	12660	NM_013490	95147346	GCGAUGAGCCUCGGAAAGU
244902	Plate1	B11	M-065301-01	D-065301-13	CHKA	12660	NM_013490	95147346	GGGCCUACCUGUGGUGUAA
244903	Plate1	B11	M-065301-01	D-065301-14	CHKA	12660	NM_013490	95147346	GCGAGGACCAGUUCCACAU
244904	Plate1	B11	M-065301-01	D-065301-15	CHKA	12660	NM_013490	95147346	CAUCAGGGGUGGUCUCAGU
244901	Plate1	C02	M-041078-01	D-041078-01	PIK3CD	18707	NM_001029837	71067115	GAACAGCCAUUCUCCAUUG
244902	Plate1	C02	M-041078-01	D-041078-02	PIK3CD	18707	NM_001029837	71067115	CCAAGGAGAUGAUGCAUAU
244903	Plate1	C02	M-041078-01	D-041078-03	PIK3CD	18707	NM_001029837	71067115	CCACAAAGAAGAAGUCUAA
244904	Plate1	C02	M-041078-01	D-041078-04	PIK3CD	18707	NM_001029837	71067115	GCACUAAGAUGCGCCAGUU
244901	Plate1	C03	M-040620-01	D-040620-01	VRK1	22367	NM_001029844	71067119	UAAAGACGACGGCAAACUG
244902	Plate1	C03	M-040620-01	D-040620-02	VRK1	22367	NM_001029844	71067119	GGUGAGAUCGCUAAGUACA
244903	Plate1	C03	M-040620-01	D-040620-03	VRK1	22367	NM_001029844	71067119	GAAAGAAAGCCCAGAAGUA
244904	Plate1	C03	M-040620-01	D-040620-04	VRK1	22367	NM_001029844	71067119	GAAUUAAAGUUCUACCAGA
244901	Plate1	C04	M-043517-01	D-043517-01	Magi1	14924	NM_001083321	134031961	GACAAGAGACCUACGAUUC
244902	Plate1	C04	M-043517-01	D-043517-02	Magi1	14924	NM_001083321	134031961	GCGAUGAAAUUCUAGAGAU
244903	Plate1	C04	M-043517-01	D-043517-04	Magi1	14924	NM_001083321	134031961	UUAUAUCGGUCACAUCGUA
244904	Plate1	C04	M-043517-01	D-043517-17	Magi1	14924	NM_001083321	134031961	GCACAAUCAAGUCGUGGAU
244901	Plate1	C05	M-059026-00	D-059026-01	Gsk3a	606496	NM_001031667	72384360	UCCGAGAGAUGAACCCUAA
244902	Plate1	C05	M-059026-00	D-059026-02	Gsk3a	606496	NM_001031667	72384360	GAUCAUCAAGGUACUAGGA
244903	Plate1	C05	M-059026-00	D-059026-03	Gsk3a	606496	NM_001031667	72384360	GCUCAUUCGGAGUAGUAUA
244904	Plate1	C05	M-059026-00	D-059026-04	Gsk3a	606496	NM_001031667	72384360	GAUCAAAGCUCACCCUUGG
244901	Plate1	C06	M-059474-02	D-059474-02	2610207I05Rik	233789	NM_001031814	73532757	UAUCUUGGCUGCUGUUCAU
244902	Plate1	C06	M-059474-02	D-059474-03	2610207I05Rik	233789	NM_001031814	73532757	GGAUGGCACAUAGAUCAUA
244903	Plate1	C06	M-059474-02	D-059474-04	2610207I05Rik	233789	NM_001031814	73532757	CGGCAAAGGCACGAUGAUA
244904	Plate1	C06	M-059474-02	D-059474-05	2610207I05Rik	233789	NM_001031814	73532757	GAACAUACUCGCUCUAAUA
244901	Plate1	C07	M-049564-01	D-049564-01	NTRK1	18211	NM_001033124	169234625	CCACAGUACUUCAGUGAUA
244902	Plate1	C07	M-049564-01	D-049564-02	NTRK1	18211	NM_001033124	169234625	GAGCAAAUUUGGGAUCAAC
244903	Plate1	C07	M-049564-01	D-049564-03	NTRK1	18211	NM_001033124	169234625	GCACAGACUAUUACCGAGU
244904	Plate1	C07	M-049564-01	D-049564-04	NTRK1	18211	NM_001033124	169234625	CUGAGGCGAUCGAGUGUAU
244901	Plate1	C08	M-064190-01	D-064190-01	Skap1	78473	NM_001033186	141803165	GAACUGAUCUCCCAGGAUA
244902	Plate1	C08	M-064190-01	D-064190-02	Skap1	78473	NM_001033186	141803165	CAGAAGCGCUGGUGUGUUA
244903	Plate1	C08	M-064190-01	D-064190-03	Skap1	78473	NM_001033186	141803165	AGAAAGAGGAGGACAUUUA
244904	Plate1	C08	M-064190-01	D-064190-04	Skap1	78473	NM_001033186	141803165	UGGACUAUGCCGAUUAUUA
244901	Plate1	C09	M-062361-02	D-062361-01	Xylb	102448	NM_001033209	118131121	GAAAUUAUUGGGCGUCAUA
244902	Plate1	C09	M-062361-02	D-062361-02	Xylb	102448	NM_001033209	118131121	UCAGGGCGGUGUCCAUGUA
244903	Plate1	C09	M-062361-02	D-062361-03	Xylb	102448	NM_001033209	118131121	CAGUGGAUCCGCAGCAUUA
244904	Plate1	C09	M-062361-02	D-062361-04	Xylb	102448	NM_001033209	118131121	UAGCGAAGCUUUUCCAGAA
244901	Plate1	C10	M-045823-02	D-045823-01	HK3	212032	NM_001033245	146198855	CUACGUGUGUUGUGGGUAA
244902	Plate1	C10	M-045823-02	D-045823-02	HK3	212032	NM_001033245	146198855	GGAUGUUGUGUAUCUAUUA
244903	Plate1	C10	M-045823-02	D-045823-03	HK3	212032	NM_001033245	146198855	CUGAAUUCCUGGAUGCAUA
244904	Plate1	C10	M-045823-02	D-045823-04	HK3	212032	NM_001033245	146198855	UAAAGGAGACGGUAACACU
244901	Plate1	C11	M-047118-01	D-047118-01	PAK6	214230	NM_001033254	142347489	GAAGAAACGUCCUGAGAUA
244902	Plate1	C11	M-047118-01	D-047118-02	PAK6	214230	NM_001033254	142347489	GAAGGCAGCCCUAGCCCUA
244903	Plate1	C11	M-047118-01	D-047118-03	PAK6	214230	NM_001033254	142347489	CCACAGAACAAGCCCAAUU
244904	Plate1	C11	M-047118-01	D-047118-04	PAK6	214230	NM_001033254	142347489	GAUCAUGCGUGACUACCAG
244901	Plate1	D02	M-058179-01	D-058179-01	Hipk4	233020	NM_001033315	161333816	CAACUUCAGUAACCUCAUU
244902	Plate1	D02	M-058179-01	D-058179-02	Hipk4	233020	NM_001033315	161333816	GAAGAACGAUGCGUACCGA
244903	Plate1	D02	M-058179-01	D-058179-03	Hipk4	233020	NM_001033315	161333816	UCGCAAGGCUCACCACUUC
244904	Plate1	D02	M-058179-01	D-058179-04	Hipk4	233020	NM_001033315	161333816	GAGACUGACUGCUACGACA
244901	Plate1	D03	M-045747-01	D-045747-02	ACVR1C	269275	NM_001033369	161333829	GAAGCACGAUUCUAUCAUG
244902	Plate1	D03	M-045747-01	D-045747-03	ACVR1C	269275	NM_001033369	161333829	GAGCUGACAUCUAUUCGGU
244903	Plate1	D03	M-045747-01	D-045747-04	ACVR1C	269275	NM_001033369	161333829	GGAAAUUUAUCAGACGGUG
244904	Plate1	D03	M-045747-01	D-045747-17	ACVR1C	269275	NM_001033369	161333829	GUAUGAGGGAAGCGAGUAA
244901	Plate1	D04	M-055022-01	D-055022-01	Cdkl4	381113	NM_001033443	189409053	GAAGUACGGUUCCUCUGUA
244902	Plate1	D04	M-055022-01	D-055022-02	Cdkl4	381113	NM_001033443	189409053	GGACUUAUGCUCCGACCUA
244903	Plate1	D04	M-055022-01	D-055022-03	Cdkl4	381113	NM_001033443	189409053	GAAGAUGAUCGUGUCGUUA
244904	Plate1	D04	M-055022-01	D-055022-04	Cdkl4	381113	NM_001033443	189409053	GUGCCUACUUUGAGUCUUU
244901	Plate1	D05	M-040897-01	D-040897-01	AK2	11637	NM_001033966	146198711	GGUCCUACCAUGAGGAAUU
244902	Plate1	D05	M-040897-01	D-040897-02	AK2	11637	NM_001033966	146198711	GGAAAAAAGCUGAAGGCGA
244903	Plate1	D05	M-040897-01	D-040897-03	AK2	11637	NM_001033966	146198711	CGAAAUGGUUGUGGAGCUA
244904	Plate1	D05	M-040897-01	D-040897-04	AK2	11637	NM_001033966	146198711	CGACAAUGGAUGCAGGGAA
244901	Plate1	D06	M-043932-01	D-043932-17	Limk2	16886	NM_001034030	77404364	ACGCAAGAGUGACCGCAAA
244902	Plate1	D06	M-043932-01	D-043932-18	Limk2	16886	NM_001034030	77404364	GACAUAAGCCGCUCAGAAU
244903	Plate1	D06	M-043932-01	D-043932-19	Limk2	16886	NM_001034030	77404364	CCUGAAAGCAGACCGGCAU
244904	Plate1	D06	M-043932-01	D-043932-20	Limk2	16886	NM_001034030	77404364	UCAAAGACUUCCUGCGCAG
244901	Plate1	D07	M-047067-01	D-047067-01	Nek10	238944	NM_001034865	146198604	GAACGAUCCUCUAUUCUUG
244902	Plate1	D07	M-047067-01	D-047067-02	Nek10	238944	NM_001034865	146198604	GUGCUUAGCUCUUCGGUAU
244903	Plate1	D07	M-047067-01	D-047067-13	Nek10	238944	NM_001034865	146198604	GAAGUUAGUUCCAUGAUAU
244904	Plate1	D07	M-047067-01	D-047067-14	Nek10	238944	NM_001034865	146198604	GAGUCUACAUUCAGCAUUU
244901	Plate1	D08	M-054277-01	D-054277-21	Ksr2	333050	NM_001034873	118131065	GGAUCGUGGAUGUCCGAAA
244902	Plate1	D08	M-054277-01	D-054277-22	Ksr2	333050	NM_001034873	118131065	CCAACGACCUCACGCAGAA
244903	Plate1	D08	M-054277-01	D-054277-23	Ksr2	333050	NM_001034873	118131065	GAGCAAAUCCCACGAGUUC
244904	Plate1	D08	M-054277-01	D-054277-24	Ksr2	333050	NM_001034873	118131065	UGGAAGGGCUUAGGACCAA
244901	Plate1	D09	M-051179-01	D-051179-01	ADRBK2	320129	NM_001035531	78711827	GAAAUAACCUUUGACAAGA
244902	Plate1	D09	M-051179-01	D-051179-17	ADRBK2	320129	NM_001035531	78711827	AAGAAACAGGUGACGGCUA
244903	Plate1	D09	M-051179-01	D-051179-18	ADRBK2	320129	NM_001035531	78711827	GGCAGAUGUACGACGCCUA
244904	Plate1	D09	M-051179-01	D-051179-19	ADRBK2	320129	NM_001035531	78711827	GAGGAUAGGCUACGCCGGA
244901	Plate1	D10	M-046617-01	D-046617-01	MUSK	18198	NM_001037130	82533048	GGACAAUGCUCUCAGGGAA
244902	Plate1	D10	M-046617-01	D-046617-02	MUSK	18198	NM_001037130	82533048	GCUUAAGGAUCCAUAAUGU
244903	Plate1	D10	M-046617-01	D-046617-03	MUSK	18198	NM_001037130	82533048	ACGAGGAGGUCAUUUACUA
244904	Plate1	D10	M-046617-01	D-046617-04	MUSK	18198	NM_001037130	82533048	UUGAAUAUAUGGCCUAUGG
244901	Plate1	D11	M-046696-01	D-046696-02	BAIAP2	108100	NM_001037754	141802566	UGACGGAAGUGACAGAUUG
244902	Plate1	D11	M-046696-01	D-046696-03	BAIAP2	108100	NM_001037754	141802566	GCCAAAGGCUAUUUCGAUG
244903	Plate1	D11	M-046696-01	D-046696-04	BAIAP2	108100	NM_001037754	141802566	UAAGAACCCUCAGAAGUAC
244904	Plate1	D11	M-046696-01	D-046696-17	BAIAP2	108100	NM_001037754	141802566	CAACAAGAUCCCAGACCGU
244901	Plate1	E02	M-050771-01	D-050771-01	SGK3	170755	NM_001037759	83649756	AAGAAACGGUUCCCUAUUC
244902	Plate1	E02	M-050771-01	D-050771-02	SGK3	170755	NM_001037759	83649756	GAGGUUCACGGUUUAUAAA
244903	Plate1	E02	M-050771-01	D-050771-03	SGK3	170755	NM_001037759	83649756	GGAAUCGCUAUUUCUGAUA
244904	Plate1	E02	M-050771-01	D-050771-04	SGK3	170755	NM_001037759	83649756	UAUUAUGGCUGAACGCAAU
244901	Plate1	E03	M-044650-01	D-044650-01	CSF1R	12978	NM_001037859	126723422	UAACAGCUCUCAGUACUUC
244902	Plate1	E03	M-044650-01	D-044650-02	CSF1R	12978	NM_001037859	126723422	GCAGGCAGGUCUUACGCAA
244903	Plate1	E03	M-044650-01	D-044650-04	CSF1R	12978	NM_001037859	126723422	GAAGGCCGAGGCUAUGCUA
244904	Plate1	E03	M-044650-01	D-044650-17	CSF1R	12978	NM_001037859	126723422	GGCUUAAGGUGAAUCGAGU
244901	Plate1	E04	M-041083-00	D-041083-01	DYRK1B	13549	NM_010092	6753697	AUACAGAGAUGAAGUACUA
244902	Plate1	E04	M-041083-00	D-041083-02	DYRK1B	13549	NM_010092	6753697	GCACAUCAAUGAGGUAUAC
244903	Plate1	E04	M-041083-00	D-041083-03	DYRK1B	13549	NM_010092	6753697	GAGAUGAAGUACUACAUAG
244904	Plate1	E04	M-041083-00	D-041083-04	DYRK1B	13549	NM_010092	6753697	GGACAAAGGAACUCAGGAA
244901	Plate1	E05	M-045318-01	D-045318-02	FERT2	14158	NM_008000	6679772	CAAAGUCGGUACUCGGAUC
244902	Plate1	E05	M-045318-01	D-045318-03	FERT2	14158	NM_008000	6679772	AUAGAUCACCACUUCAAUA
244903	Plate1	E05	M-045318-01	D-045318-04	FERT2	14158	NM_008000	6679772	GAUGAAGUGUUGGGAUUAC
244904	Plate1	E05	M-045318-01	D-045318-17	FERT2	14158	NM_008000	6679772	AUUCGAGGGCACCGGGUUU
244901	Plate1	E06	M-040344-01	D-040344-01	Grk6	26385	NM_011938	163310711	AGAAACAGAUCUUGGAGAA
244902	Plate1	E06	M-040344-01	D-040344-02	Grk6	26385	NM_011938	163310711	GAUGAGAAGCGGAAAGCAU
244903	Plate1	E06	M-040344-01	D-040344-03	Grk6	26385	NM_011938	163310711	GGGCAACAGGCAAGAUGUA
244904	Plate1	E06	M-040344-01	D-040344-04	Grk6	26385	NM_011938	163310711	GCAUGUGGGCGCCGACUAA
244901	Plate1	E07	M-042007-01	D-042007-01	Stk35	67333	NM_001038635	84490408	GCAGCUACGGCGUGGUUUA
244902	Plate1	E07	M-042007-01	D-042007-02	Stk35	67333	NM_001038635	84490408	AGAAUAUCGUGCAGUUUGA
244903	Plate1	E07	M-042007-01	D-042007-17	Stk35	67333	NM_001038635	84490408	GGGUUAGCCCAGCGCAUGA
244904	Plate1	E07	M-042007-01	D-042007-18	Stk35	67333	NM_001038635	84490408	GCUACAGCCUCUUGGCGGA
244901	Plate1	E08	M-040613-01	D-040613-01	MAPK1	26413	NM_001038663	84579908	UCGAGUUGCUAUCAAGAAA
244902	Plate1	E08	M-040613-01	D-040613-02	MAPK1	26413	NM_001038663	84579908	UGAGAGGGCUAAAGUAUAU
244903	Plate1	E08	M-040613-01	D-040613-03	MAPK1	26413	NM_001038663	84579908	ACAAGAGGAUUGAAGUUGA
244904	Plate1	E08	M-040613-01	D-040613-04	MAPK1	26413	NM_001038663	84579908	UAUACCAAGUCCAUUGAUA
244901	Plate1	E09	M-050096-01	D-050096-02	FN3K	63828	NM_022014	156151355	CCGCAACACUGGCUUGGUG
244902	Plate1	E09	M-050096-01	D-050096-17	FN3K	63828	NM_022014	156151355	CCAUGAAGGUGAUUGACUU
244903	Plate1	E09	M-050096-01	D-050096-18	FN3K	63828	NM_022014	156151355	GGGCUGUCUUUGUGAUGGA
244904	Plate1	E09	M-050096-01	D-050096-19	FN3K	63828	NM_022014	156151355	GGGAACAGAUGGCAGACCU
244901	Plate1	E10	M-040823-01	D-040823-03	PRKCZ	18762	NM_001039079	84872204	UAAAUAAGGAUCCCAAAGA
244902	Plate1	E10	M-040823-01	D-040823-17	PRKCZ	18762	NM_001039079	84872204	AGGAAAAGUUAGCGUGUAA
244903	Plate1	E10	M-040823-01	D-040823-18	PRKCZ	18762	NM_001039079	84872204	GGAAUAAAGUGUACCGAUG
244904	Plate1	E10	M-040823-01	D-040823-19	PRKCZ	18762	NM_001039079	84872204	GGAAAUUUAAAGACAACGU
244901	Plate1	E11	M-040009-01	D-040009-01	CAMK2G	12325	NM_001039139	85362728	GGAAAGAUCCCUAUGGAAA
244902	Plate1	E11	M-040009-01	D-040009-02	CAMK2G	12325	NM_001039139	85362728	GUAGAGUGCUUACGCAAAU
244903	Plate1	E11	M-040009-01	D-040009-03	CAMK2G	12325	NM_001039139	85362728	GGAGUUGUUUGAAGACAUU
244904	Plate1	E11	M-040009-01	D-040009-04	CAMK2G	12325	NM_001039139	85362728	AAACAUCUACGCAGGAAUA
244901	Plate1	F02	M-062299-01	D-062299-01	Pstk	214580	NM_001039534	88014627	GGAAAUAUUCGCUAGGCUU
244902	Plate1	F02	M-062299-01	D-062299-02	Pstk	214580	NM_001039534	88014627	GAUCUUUCCUACAGCACUA
244903	Plate1	F02	M-062299-01	D-062299-03	Pstk	214580	NM_001039534	88014627	GUGACUGGUUUGUUGCUUA
244904	Plate1	F02	M-062299-01	D-062299-04	Pstk	214580	NM_001039534	88014627	ACACAACAGCCUCAUAAUU
244901	Plate1	F03	M-064320-01	D-064320-01	Glyctk	235582	NM_001039586	88759351	GAACUGGCCUUGCACGUGG
244902	Plate1	F03	M-064320-01	D-064320-02	Glyctk	235582	NM_001039586	88759351	GAUCCGAGCCGCUAUGGAA
244903	Plate1	F03	M-064320-01	D-064320-03	Glyctk	235582	NM_001039586	88759351	GAUCAUCGGCUCUAACUCU
244904	Plate1	F03	M-064320-01	D-064320-04	Glyctk	235582	NM_001039586	88759351	CAACUUACCGGAUCGGGAU
244901	Plate1	F04	M-065639-01	D-065639-01	AAK1	269774	NM_177762	145046243	GCACUGCCUUAUUAGGUAU
244902	Plate1	F04	M-065639-01	D-065639-02	AAK1	269774	NM_177762	145046243	CUACAUUGAUUCUAGUAUC
244903	Plate1	F04	M-065639-01	D-065639-03	AAK1	269774	NM_177762	145046243	GGGCACAGACGGAUUCUCA
244904	Plate1	F04	M-065639-01	D-065639-04	AAK1	269774	NM_177762	145046243	UAGGCUGUUUGUUGUAUAA
244901	Plate1	F05	M-040610-01	D-040610-01	MAP2K7	26400	NM_001042557	110347548	GAACUUGGGUGAGAUGGGC
244902	Plate1	F05	M-040610-01	D-040610-02	MAP2K7	26400	NM_001042557	110347548	GGAAGAGACCAAAGUAUAA
244903	Plate1	F05	M-040610-01	D-040610-03	MAP2K7	26400	NM_001042557	110347548	GAAGAGAAUAAGCGCAUUU
244904	Plate1	F05	M-040610-01	D-040610-04	MAP2K7	26400	NM_001042557	110347548	UGUACUAUCUGAAGGAGAA
244901	Plate1	F06	M-064592-01	D-064592-01	RYK	20187	NM_001042607	110681701	UGGAAAGUCUGGUUAAUAA
244902	Plate1	F06	M-064592-01	D-064592-02	RYK	20187	NM_001042607	110681701	CCUUUGAGAUGGCCGCUUA
244903	Plate1	F06	M-064592-01	D-064592-03	RYK	20187	NM_001042607	110681701	GCAAAUUAGUAGAAGCCAA
244904	Plate1	F06	M-064592-01	D-064592-04	RYK	20187	NM_001042607	110681701	GGGUCGAGCUUUCUUGUAC
244901	Plate1	F07	M-040828-02	D-040828-01	Clk1	12747	NM_009905	111038131	GAAAGAGACUGGGAUUAUG
244902	Plate1	F07	M-040828-02	D-040828-02	Clk1	12747	NM_009905	111038131	UGAGAAAGCUUAUCAUAGU
244903	Plate1	F07	M-040828-02	D-040828-03	Clk1	12747	NM_009905	111038131	GAAAGAAGAGAUCACAUAG
244904	Plate1	F07	M-040828-02	D-040828-04	Clk1	12747	NM_009905	111038131	GCAGAUACCAGAUGCAUAG
244901	Plate1	F08	M-040614-01	D-040614-01	MAST2	17776	NM_008641	112363077	GCACUAAGCUUUAUUCAUC
244902	Plate1	F08	M-040614-01	D-040614-02	MAST2	17776	NM_008641	112363077	CCAGCUAACUCCCAAGAUA
244903	Plate1	F08	M-040614-01	D-040614-03	MAST2	17776	NM_008641	112363077	AAAGAGGGACAUGGAAUUA
244904	Plate1	F08	M-040614-01	D-040614-04	MAST2	17776	NM_008641	112363077	UCAGGAUGACUGUAAGUUA
244901	Plate1	F09	M-063900-01	D-063900-01	BC030499	216976	NM_001045522	113865902	CAACACCUCUUUAUUAUGU
244902	Plate1	F09	M-063900-01	D-063900-03	BC030499	216976	NM_001045522	113865902	GCACGAGCCUACACUAUCU
244903	Plate1	F09	M-063900-01	D-063900-13	BC030499	216976	NM_001045522	113865902	AGGUUAGCAUCCAGCGACA
244904	Plate1	F09	M-063900-01	D-063900-14	BC030499	216976	NM_001045522	113865902	CCACCGUGAUGUAAAGAUG
244901	Plate1	F10	M-040612-01	D-040612-01	Mink1	50932	NM_016713	114052441	ACAAACUGCGGGUAUAUUA
244902	Plate1	F10	M-040612-01	D-040612-02	Mink1	50932	NM_016713	114052441	GCGGAACACUUUCAUUGGA
244903	Plate1	F10	M-040612-01	D-040612-03	Mink1	50932	NM_016713	114052441	CCACUACCGUGUUGUGAAA
244904	Plate1	F10	M-040612-01	D-040612-04	Mink1	50932	NM_016713	114052441	CCGAACAGUUACUCAAAUU
244901	Plate1	F11	M-040118-01	D-040118-01	JAK2	16452	NM_001048177	114326477	GAGAAUAGCUAAGGAGAAA
244902	Plate1	F11	M-040118-01	D-040118-02	JAK2	16452	NM_001048177	114326477	GGACAAAGAAUACUACAAA
244903	Plate1	F11	M-040118-01	D-040118-03	JAK2	16452	NM_001048177	114326477	GAUAGAACUUAGCUCAUUA
244904	Plate1	F11	M-040118-01	D-040118-04	JAK2	16452	NM_001048177	114326477	GCAAUUCAGUCAAUGUAAA
244901	Plate1	G02	M-040423-01	D-040423-03	NRP2	18187	NM_001077407	116686143	GCUAUGACAUGGAGUAUCA
244902	Plate1	G02	M-040423-01	D-040423-04	NRP2	18187	NM_001077407	116686143	GAAACACGACUGCAAGUAU
244903	Plate1	G02	M-040423-01	D-040423-17	NRP2	18187	NM_001077407	116686143	CAUCGAUGACAUUCGGAUA
244904	Plate1	G02	M-040423-01	D-040423-18	NRP2	18187	NM_001077407	116686143	CGAACAAUGAUGCGACCGA
244901	Plate1	G03	M-040143-01	D-040143-01	NME2	18103	NM_001077529	117606269	CCGAAGAACUGAUCGACUA
244902	Plate1	G03	M-040143-01	D-040143-02	NME2	18103	NM_001077529	117606269	UCAAACGGUUCGAGCAGAA
244903	Plate1	G03	M-040143-01	D-040143-03	NME2	18103	NM_001077529	117606269	GCAUUACAUCGACCUGAAA
244904	Plate1	G03	M-040143-01	D-040143-04	NME2	18103	NM_001077529	117606269	CCUCGAGCGUACCUUCAUU
244901	Plate1	G04	M-043849-01	D-043849-01	STK22S1	22116	NM_011651	117938288	GCAGAUGAGUUGUGCACUA
244902	Plate1	G04	M-043849-01	D-043849-02	STK22S1	22116	NM_011651	117938288	UCACAGAACUACUGAGUGG
244903	Plate1	G04	M-043849-01	D-043849-03	STK22S1	22116	NM_011651	117938288	AAACCAAUGUCCUGAAGCA
244904	Plate1	G04	M-043849-01	D-043849-04	STK22S1	22116	NM_011651	117938288	GAGUGAGAAUCUGGAAAGA
244901	Plate1	G05	M-048326-01	D-048326-01	Tmem134	66990	NM_025889	118403318	CAACAUCCUUUGAUCCAGA
244902	Plate1	G05	M-048326-01	D-048326-02	Tmem134	66990	NM_025889	118403318	GAUGAUGCCUUCGAGCUGA
244903	Plate1	G05	M-048326-01	D-048326-03	Tmem134	66990	NM_025889	118403318	GGAGUCAGCACCAGGGAUU
244904	Plate1	G05	M-048326-01	D-048326-04	Tmem134	66990	NM_025889	118403318	CAUGUGAUCUUCAUCUACU
244901	Plate1	G06	M-063673-01	D-063673-02	TRIM33	94093	NM_001079830	119637829	CAACUAACCUUCACCUAGA
244902	Plate1	G06	M-063673-01	D-063673-03	TRIM33	94093	NM_001079830	119637829	GAACAUAGGUAUCAGUUUU
244903	Plate1	G06	M-063673-01	D-063673-04	TRIM33	94093	NM_001079830	119637829	CGAGAGACCAGUACAUAUA
244904	Plate1	G06	M-063673-01	D-063673-17	TRIM33	94093	NM_001079830	119637829	CCUCUAUUGUCACGAAUUA
244901	Plate1	G07	M-045525-01	D-045525-03	BRDT	114642	NM_001079873	120431732	CAAGAAACAUUUGCCGUAU
244902	Plate1	G07	M-045525-01	D-045525-04	BRDT	114642	NM_001079873	120431732	UAAAGCAAGUAGCGAAUCU
244903	Plate1	G07	M-045525-01	D-045525-17	BRDT	114642	NM_001079873	120431732	CAGUCAAAGUAACGGAGCA
244904	Plate1	G07	M-045525-01	D-045525-18	BRDT	114642	NM_001079873	120431732	CCAACAAAAGAUAGCGGUU
244901	Plate1	G08	M-040832-01	D-040832-01	FGFR1	14182	NM_001079909	120952632	GAAGACUGCUGGAGUUAAU
244902	Plate1	G08	M-040832-01	D-040832-02	FGFR1	14182	NM_001079909	120952632	GAAGAGAGACCAGCUGUGA
244903	Plate1	G08	M-040832-01	D-040832-03	FGFR1	14182	NM_001079909	120952632	GAUCGCAGACUUUGGCUUA
244904	Plate1	G08	M-040832-01	D-040832-04	FGFR1	14182	NM_001079909	120952632	UGGAGUAUCUUGCCUCUAA
244901	Plate1	G09	M-040137-01	D-040137-01	MARK2	13728	NM_001080390	122937356	GGAACAAGCUGGAUACUUU
244902	Plate1	G09	M-040137-01	D-040137-02	MARK2	13728	NM_001080390	122937356	GCGGAGAGGUGUUUGAUUA
244903	Plate1	G09	M-040137-01	D-040137-03	MARK2	13728	NM_001080390	122937356	GAAUGAACCUGAAAGCAAA
244904	Plate1	G09	M-040137-01	D-040137-04	MARK2	13728	NM_001080390	122937356	GCUCAGACCUCACGUGGUA
244901	Plate1	G10	M-040342-01	D-040342-02	Grk4	14772	NM_019497	124001567	GAAGGCCCGUCUAGGAUUU
244902	Plate1	G10	M-040342-01	D-040342-17	Grk4	14772	NM_019497	124001567	AAACAGACUGGUCGUAGUA
244903	Plate1	G10	M-040342-01	D-040342-18	Grk4	14772	NM_019497	124001567	GGUCCAUCGAAAAGGAUUU
244904	Plate1	G10	M-040342-01	D-040342-19	Grk4	14772	NM_019497	124001567	GACAAACAGCCAAUUGGAA
244901	Plate1	G11	M-040658-01	D-040658-01	PDPK1	18607	NM_001080773	124107597	AAACAAAGUUCCGUAUGUA
244902	Plate1	G11	M-040658-01	D-040658-02	PDPK1	18607	NM_001080773	124107597	GCUCACAGCUUACCUACCA
244903	Plate1	G11	M-040658-01	D-040658-03	PDPK1	18607	NM_001080773	124107597	GGCUAGAGAUCUUGUGGAA
244904	Plate1	G11	M-040658-01	D-040658-04	PDPK1	18607	NM_001080773	124107597	GGAGAGCUACUUAAAUACA
244901	Plate1	H02	M-047013-01	D-047013-01	RET	19713	NM_009050	124256483	GGGAGAGGCUGUAUGUAGA
244902	Plate1	H02	M-047013-01	D-047013-02	RET	19713	NM_009050	124256483	GAUCACAUCUAUACUACUC
244903	Plate1	H02	M-047013-01	D-047013-03	RET	19713	NM_009050	124256483	GCGCGGUGGUGGAGUUUAA
244904	Plate1	H02	M-047013-01	D-047013-04	RET	19713	NM_009050	124256483	GCGAGGAAAUGUACCGUCU
244901	Plate1	H03	M-050161-01	D-050161-02	Aurkc	20871	NM_001080965	124378045	GAAAUGAUAGCGCAGAAAC
244902	Plate1	H03	M-050161-01	D-050161-03	Aurkc	20871	NM_001080965	124378045	CAGCGUACAGCCACGAUAA
244903	Plate1	H03	M-050161-01	D-050161-04	Aurkc	20871	NM_001080965	124378045	CUUCUUAGGUACCAUCCUU
244904	Plate1	H03	M-050161-01	D-050161-13	Aurkc	20871	NM_001080965	124378045	UAUGAUGACACUCGGAUAU
244901	Plate1	H04	M-054917-01	D-054917-02	Trmt2a	15547	NM_001080999	124487422	GGGCUGGCCUACAUUCUAA
244902	Plate1	H04	M-054917-01	D-054917-03	Trmt2a	15547	NM_001080999	124487422	GAAAUUGGGAACACUAAUC
244903	Plate1	H04	M-054917-01	D-054917-17	Trmt2a	15547	NM_001080999	124487422	CAGACUGAAUAUCGUAAUA
244904	Plate1	H04	M-054917-01	D-054917-18	Trmt2a	15547	NM_001080999	124487422	GUGAAUUCCUGGUCGGAGU
244901	Plate1	H05	M-058598-01	D-058598-01	Taf1	270627	NM_001081008	124486595	CAACAGAGGUCUUAUCAAC
244902	Plate1	H05	M-058598-01	D-058598-02	Taf1	270627	NM_001081008	124486595	GGAUACGGAUGGAAGAUAU
244903	Plate1	H05	M-058598-01	D-058598-03	Taf1	270627	NM_001081008	124486595	GAGAGUCAGUAUACUAAGA
244904	Plate1	H05	M-058598-01	D-058598-04	Taf1	270627	NM_001081008	124486595	GAGGAUAAGUUGGCACGUU
244901	Plate1	H06	M-046735-01	D-046735-02	Mylk2	228785	NM_001081044	163644274	CAACAGAACAGACACCUAA
244902	Plate1	H06	M-046735-01	D-046735-03	Mylk2	228785	NM_001081044	163644274	CCAAAGAACAAUCCAGAUC
244903	Plate1	H06	M-046735-01	D-046735-17	Mylk2	228785	NM_001081044	163644274	CAACCAGGGAUCCGGAGAA
244904	Plate1	H06	M-046735-01	D-046735-18	Mylk2	228785	NM_001081044	163644274	CCGCAGGUCCUUAGGCGAU
244901	Plate1	H07	M-045210-01	D-045210-01	CDC2L5	69562	NM_027118	189409170	GAAGAAAGUCGCCCAUAUA
244902	Plate1	H07	M-045210-01	D-045210-02	CDC2L5	69562	NM_027118	189409170	UAACUAUGGUGGUAACUUA
244903	Plate1	H07	M-045210-01	D-045210-03	CDC2L5	69562	NM_027118	189409170	GCACGUAGUUUCAUUGGAA
244904	Plate1	H07	M-045210-01	D-045210-04	CDC2L5	69562	NM_027118	189409170	CUAACAAGGUCAUUACUUU
244901	Plate1	H08	M-053835-02	D-053835-01	Lmtk2	231876	NM_001081109	124487400	GCAGAUACAAGGAGGAUUA
244902	Plate1	H08	M-053835-02	D-053835-02	Lmtk2	231876	NM_001081109	124487400	ACACUAGACUUUCCUUUGU
244903	Plate1	H08	M-053835-02	D-053835-03	Lmtk2	231876	NM_001081109	124487400	AGUAAUAUCUGGUCCUUAG
244904	Plate1	H08	M-053835-02	D-053835-04	Lmtk2	231876	NM_001081109	124487400	GGAGGUGCAUGAAUUCCGA
244901	Plate1	H09	M-041024-01	D-041024-01	ITPKB	320404	NM_001081175	124487166	GCAAAUGGCCGCAUCCUUA
244902	Plate1	H09	M-041024-01	D-041024-02	ITPKB	320404	NM_001081175	124487166	GGAGAACAAUGUACAGAAA
244903	Plate1	H09	M-041024-01	D-041024-03	ITPKB	320404	NM_001081175	124487166	GGAAGGACAUGUACCAGAA
244904	Plate1	H09	M-041024-01	D-041024-04	ITPKB	320404	NM_001081175	124487166	CCUGAGAGUUCCAUAGUUU
244901	Plate1	H10	M-055942-01	D-055942-13	Dgki	320127	NM_001081206	124487070	GAACUGCCAAGUCCGAUUU
244902	Plate1	H10	M-055942-01	D-055942-14	Dgki	320127	NM_001081206	124487070	AAGCAGGCGUUUCACAAUA
244903	Plate1	H10	M-055942-01	D-055942-15	Dgki	320127	NM_001081206	124487070	GAAGUGUGCCGUCUGCAAA
244904	Plate1	H10	M-055942-01	D-055942-16	Dgki	320127	NM_001081206	124487070	CCGCCCACCUGGAUCAUUA
244901	Plate1	H11	M-054369-01	D-054369-01	AK5	229949	NM_001081277	124486886	GAAGCAAACUGAUCCGUGA
244902	Plate1	H11	M-054369-01	D-054369-03	AK5	229949	NM_001081277	124486886	ACACAGCUACGGAAGGUAA
244903	Plate1	H11	M-054369-01	D-054369-04	AK5	229949	NM_001081277	124486886	GAGGAUUUGAGGAAGUGUA
244904	Plate1	H11	M-054369-01	D-054369-17	AK5	229949	NM_001081277	124486886	GGAACAAUCUCUCAACCGA
244905	Plate2	A02	M-054396-01	D-054396-01	Ccdc88b	78317	NM_001081291	124486838	GGACAGGCCUGGGCUGAUA
244906	Plate2	A02	M-054396-01	D-054396-02	Ccdc88b	78317	NM_001081291	124486838	GAAGACGGCUGGCAAGAGU
244907	Plate2	A02	M-054396-01	D-054396-03	Ccdc88b	78317	NM_001081291	124486838	GGGCUCUUGCUCUGAAGUA
244908	Plate2	A02	M-054396-01	D-054396-04	Ccdc88b	78317	NM_001081291	124486838	GAGCUAAGGCCCAUUCCCU
244905	Plate2	A03	M-058190-01	D-058190-01	MAP3K10	269881	NM_001081292	124486846	UCAACGAGAUGGAAGAAUU
244906	Plate2	A03	M-058190-01	D-058190-02	MAP3K10	269881	NM_001081292	124486846	GCAUAUGUUUGAUGACCUU
244907	Plate2	A03	M-058190-01	D-058190-03	MAP3K10	269881	NM_001081292	124486846	GGCAUGAACUAUCUACACA
244908	Plate2	A03	M-058190-01	D-058190-04	MAP3K10	269881	NM_001081292	124486846	GAGAGGAAGUAGCGGUCAA
244905	Plate2	A04	M-065649-01	D-065649-01	Trio	223435	NM_001081302	145587081	CGACCUAUCCGUAGCAUUA
244906	Plate2	A04	M-065649-01	D-065649-02	Trio	223435	NM_001081302	145587081	CCAAAGAAUUCGUGUGCUU
244907	Plate2	A04	M-065649-01	D-065649-03	Trio	223435	NM_001081302	145587081	GAAGAUCAUUGGUGUAAGC
244908	Plate2	A04	M-065649-01	D-065649-04	Trio	223435	NM_001081302	145587081	AGGAUGAGAUAAACGUCUA
244905	Plate2	A05	M-054284-01	D-054284-21	Taok3	330177	NM_001081308	124486800	AAAUAAUGAUCAAGCGCCA
244906	Plate2	A05	M-054284-01	D-054284-22	Taok3	330177	NM_001081308	124486800	UAGAGUUGGCGGAGCGGAA
244907	Plate2	A05	M-054284-01	D-054284-23	Taok3	330177	NM_001081308	124486800	GAGAAGCAGGAGCGGAUAU
244908	Plate2	A05	M-054284-01	D-054284-24	Taok3	330177	NM_001081308	124486800	CGAUCAAAUCCGCGUCUUU
244905	Plate2	A06	M-062225-01	D-062225-01	PIK3R4	75669	NM_001081309	124486788	GAUGUUCGCCACCGAGUUA
244906	Plate2	A06	M-062225-01	D-062225-02	PIK3R4	75669	NM_001081309	124486788	UAACCGACUUCGCCAGUUU
244907	Plate2	A06	M-062225-01	D-062225-03	PIK3R4	75669	NM_001081309	124486788	GAUCCCACGUUACCCUUAA
244908	Plate2	A06	M-062225-01	D-062225-04	PIK3R4	75669	NM_001081309	124486788	UCGCAACGAUGUCAAUAUC
244905	Plate2	A07	M-066780-00	D-066780-13	Dgkh	380921	NM_001081336	124486740	CGGAGAGCCUUACGAGAGA
244906	Plate2	A07	M-066780-00	D-066780-14	Dgkh	380921	NM_001081336	124486740	GGUCAUAUGAAGCGAAUUC
244907	Plate2	A07	M-066780-00	D-066780-15	Dgkh	380921	NM_001081336	124486740	UGAUAUAUUUGCUGCGCCA
244908	Plate2	A07	M-066780-00	D-066780-16	Dgkh	380921	NM_001081336	124486740	GAUGGUUUCUGUCGAGCAA
244905	Plate2	A08	M-040611-01	D-040611-17	Map4k3	225028	NM_001081357	124486874	GGAUAAUGGUCACGUGAAA
244906	Plate2	A08	M-040611-01	D-040611-18	Map4k3	225028	NM_001081357	124486874	GCAACUAGAGUACGGACAA
244907	Plate2	A08	M-040611-01	D-040611-19	Map4k3	225028	NM_001081357	124486874	GAGAAGACUUUGCGGUUGU
244908	Plate2	A08	M-040611-01	D-040611-20	Map4k3	225028	NM_001081357	124486874	CGAGAUAUAAAGGGCGCUA
244905	Plate2	A09	M-051873-02	D-051873-01	Trrap	100683	NM_001081362	124486948	GGAAGCAGGAUCAGUUCGA
244906	Plate2	A09	M-051873-02	D-051873-02	Trrap	100683	NM_001081362	124486948	CUUCCGAGAUGCCUUUUAA
244907	Plate2	A09	M-051873-02	D-051873-03	Trrap	100683	NM_001081362	124486948	CAUACCGGGUCUAGGGAAU
244908	Plate2	A09	M-051873-02	D-051873-04	Trrap	100683	NM_001081362	124486948	GGUGUGGACAUCUCGCCAA
244905	Plate2	A10	M-040584-01	D-040584-01	BCR	110279	NM_001081412	163965369	CGGAUGAGUUCUACCCUAA
244906	Plate2	A10	M-040584-01	D-040584-02	BCR	110279	NM_001081412	163965369	GACAGUCCAUGACGGUGAA
244907	Plate2	A10	M-040584-01	D-040584-03	BCR	110279	NM_001081412	163965369	AAGGACAGCUUUAUGGUAG
244908	Plate2	A10	M-040584-01	D-040584-04	BCR	110279	NM_001081412	163965369	GGAAAGCAGUUGCGGCCUU
244905	Plate2	A11	M-045023-01	D-045023-01	MAPK10	26414	NM_001081567	125858478	GAAACUACGUGGAGAAUCG
244906	Plate2	A11	M-045023-01	D-045023-03	MAPK10	26414	NM_001081567	125858478	UAAGAAUGGCGUAGUCAAA
244907	Plate2	A11	M-045023-01	D-045023-04	MAPK10	26414	NM_001081567	125858478	CGUAUGUGGUGACGCGAUA
244908	Plate2	A11	M-045023-01	D-045023-17	MAPK10	26414	NM_001081567	125858478	GGAACCAAGUCAACGUAUU
244905	Plate2	B02	M-048730-01	D-048730-01	PDGFRA	18595	NM_011058	134032049	GCAAGCAUAUUAAGAAAUG
244906	Plate2	B02	M-048730-01	D-048730-02	PDGFRA	18595	NM_011058	134032049	CAAGUCAGGUCCCAUUUAC
244907	Plate2	B02	M-048730-01	D-048730-03	PDGFRA	18595	NM_011058	134032049	GGAGGGUUAUCGAGUCAAU
244908	Plate2	B02	M-048730-01	D-048730-04	PDGFRA	18595	NM_011058	134032049	CUAUUGAGCUUCACCUAUC
244905	Plate2	B03	M-059621-01	D-059621-01	Speg	11790	NM_001085371	145699118	GCAAGGCGGUCAACGAAUA
244906	Plate2	B03	M-059621-01	D-059621-17	Speg	11790	NM_001085371	145699118	GCCAGGAGCUGACGUGCUA
244907	Plate2	B03	M-059621-01	D-059621-18	Speg	11790	NM_001085371	145699118	GGUCCAUGUUGCACAGCGA
244908	Plate2	B03	M-059621-01	D-059621-19	Speg	11790	NM_001085371	145699118	GAUCAUGAUUCCUCCGACU
244905	Plate2	B04	M-057382-01	D-057382-01	PKLR	18770	NM_001099779	153792771	CACCAAGGGUCCCGAGAUA
244906	Plate2	B04	M-057382-01	D-057382-02	PKLR	18770	NM_001099779	153792771	CAACCGAGGUCACUGCAAU
244907	Plate2	B04	M-057382-01	D-057382-03	PKLR	18770	NM_001099779	153792771	CGACCUGGCUCUGGCUAUA
244908	Plate2	B04	M-057382-01	D-057382-04	PKLR	18770	NM_001099779	153792771	GAAAGUGGAAAGCUUCGUG
244905	Plate2	B05	M-045682-01	D-045682-01	DTYMK	21915	NM_023136	157785666	GCAAGCUUCUGAAUUCCUA
244906	Plate2	B05	M-045682-01	D-045682-02	DTYMK	21915	NM_023136	157785666	CCCGAAAGAUCAACGGAAA
244907	Plate2	B05	M-045682-01	D-045682-04	DTYMK	21915	NM_023136	157785666	GGAAAAGAAAACGGAACUA
244908	Plate2	B05	M-045682-01	D-045682-17	DTYMK	21915	NM_023136	157785666	CUGCAAACCGCUGGGAACA
244905	Plate2	B06	M-064510-01	D-064510-01	Crkrs	69131	NM_026952	157824203	GAAACUACCUCAGGGACAA
244906	Plate2	B06	M-064510-01	D-064510-02	Crkrs	69131	NM_026952	157824203	UGAAUUGGCAGUGUUAUUA
244907	Plate2	B06	M-064510-01	D-064510-03	Crkrs	69131	NM_026952	157824203	GGACCUAUGGCCAAGUAUA
244908	Plate2	B06	M-064510-01	D-064510-04	Crkrs	69131	NM_026952	157824203	GAGAGUCGCCCUUACACAA
244905	Plate2	B07	M-040099-01	D-040099-01	Dlg4	13385	NM_001109752	157909819	GGGAACAGCUUAUGAAUAG
244906	Plate2	B07	M-040099-01	D-040099-02	Dlg4	13385	NM_001109752	157909819	GAUCAUCGCUCAGUAUAAA
244907	Plate2	B07	M-040099-01	D-040099-03	Dlg4	13385	NM_001109752	157909819	GAAGAACACAUAUGACGUU
244908	Plate2	B07	M-040099-01	D-040099-17	Dlg4	13385	NM_001109752	157909819	CCUCAUACGACACGUCCUA
244905	Plate2	B08	M-040775-01	D-040775-01	TNK2	51789	NM_001110147	158711693	CGAGAUGACCUCAACAUUA
244906	Plate2	B08	M-040775-01	D-040775-02	TNK2	51789	NM_001110147	158711693	CCAGAAUGAUGACCACUAU
244907	Plate2	B08	M-040775-01	D-040775-03	TNK2	51789	NM_001110147	158711693	GUAGGACCCUUCCCUCGAA
244908	Plate2	B08	M-040775-01	D-040775-04	TNK2	51789	NM_001110147	158711693	CGAGACCAAUUACGCCUUU
244905	Plate2	B09	M-042047-01	D-042047-01	ACVR1	11477	NM_001110205	158937275	GCACAAACCAGCUUGAUGU
244906	Plate2	B09	M-042047-01	D-042047-02	ACVR1	11477	NM_001110205	158937275	CUAGAUCACUCGUGUACAU
244907	Plate2	B09	M-042047-01	D-042047-03	ACVR1	11477	NM_001110205	158937275	GAGACGGAAUUGUACAACA
244908	Plate2	B09	M-042047-01	D-042047-04	ACVR1	11477	NM_001110205	158937275	CGAUAAUUCCCUAGACAAA
244905	Plate2	B10	M-040782-01	D-040782-01	AKT2	11652	NM_007434	158937313	GGAGGUAGCUGUCAACAAG
244906	Plate2	B10	M-040782-01	D-040782-02	AKT2	11652	NM_007434	158937313	GCAAAGAGGGCAUCAGUGA
244907	Plate2	B10	M-040782-01	D-040782-03	AKT2	11652	NM_007434	158937313	GAGAGGACCUUCCAUGUAG
244908	Plate2	B10	M-040782-01	D-040782-04	AKT2	11652	NM_007434	158937313	UGAGGUAUCUGUCAUCAAA
244905	Plate2	B11	M-047162-01	D-047162-01	TTK	22137	NM_001110265	159110850	UCAGUUAACGGAAGAAUUU
244906	Plate2	B11	M-047162-01	D-047162-02	TTK	22137	NM_001110265	159110850	GAUGGAAUGCUAAAGCUAA
244907	Plate2	B11	M-047162-01	D-047162-03	TTK	22137	NM_001110265	159110850	GUAAGGUGUUUCAGGUAUU
244908	Plate2	B11	M-047162-01	D-047162-04	TTK	22137	NM_001110265	159110850	GAGCUACCGCAACGAGAUA
244905	Plate2	C02	M-040987-01	D-040987-01	LYN	17096	NM_010747	161760633	CUAAGUCCCUUUCAUCAAA
244906	Plate2	C02	M-040987-01	D-040987-02	LYN	17096	NM_010747	161760633	GAGCUUUCCUUAUCAGAGA
244907	Plate2	C02	M-040987-01	D-040987-03	LYN	17096	NM_010747	161760633	GUGACAUGAUUAAGCAUUA
244908	Plate2	C02	M-040987-01	D-040987-04	LYN	17096	NM_010747	161760633	CAGAUGAGCUCUAUGACAU
244905	Plate2	C03	M-040285-01	D-040285-01	ABL1	11350	NM_009594	162951864	GAACCACCAUUCUACAUAA
244906	Plate2	C03	M-040285-01	D-040285-02	ABL1	11350	NM_009594	162951864	GGAGAAACAUUCCUGGUAU
244907	Plate2	C03	M-040285-01	D-040285-03	ABL1	11350	NM_009594	162951864	GCAACAAGCCCACUAUCUA
244908	Plate2	C03	M-040285-01	D-040285-04	ABL1	11350	NM_009594	162951864	GCACGAGUCUGGCUAUGGA
244905	Plate2	C04	M-040154-01	D-040154-01	TLK2	24086	NM_011903	166063977	GAGGAAAUCUUCAAACUUA
244906	Plate2	C04	M-040154-01	D-040154-02	TLK2	24086	NM_011903	166063977	GAAGCCCGAUCCAUUAUUA
244907	Plate2	C04	M-040154-01	D-040154-03	TLK2	24086	NM_011903	166063977	CCAAAGAUCUCAAAUAAAG
244908	Plate2	C04	M-040154-01	D-040154-04	TLK2	24086	NM_011903	166063977	UAGUGAAGCUGUAUGAUUA
244905	Plate2	C05	M-042998-01	D-042998-02	BUB1	12235	NM_009772	163937846	CGUAAUAGGCUAAUUGUGA
244906	Plate2	C05	M-042998-01	D-042998-03	BUB1	12235	NM_009772	163937846	UAUGGGACGUUACUAAAUG
244907	Plate2	C05	M-042998-01	D-042998-17	BUB1	12235	NM_009772	163937846	ACACAUAUGGCUUUGGAUU
244908	Plate2	C05	M-042998-01	D-042998-18	BUB1	12235	NM_009772	163937846	AGUAAAUAUUCCUCGAGAU
244905	Plate2	C06	M-040110-01	D-040110-01	DYRK1A	13548	NM_001113389	164607149	GAAAUCGACUCCUUAAUAG
244906	Plate2	C06	M-040110-01	D-040110-02	DYRK1A	13548	NM_001113389	164607149	GAAAUGAAGUACUACAUAG
244907	Plate2	C06	M-040110-01	D-040110-03	DYRK1A	13548	NM_001113389	164607149	GAACCUAACACGAAAGUUU
244908	Plate2	C06	M-040110-01	D-040110-04	DYRK1A	13548	NM_001113389	164607149	GGAUGUAUCUUGGUUGAAA
244905	Plate2	C07	M-040988-01	D-040988-01	TEC	21682	NM_001113464	164698395	GAAAUUGUCUAGUGAAUGA
244906	Plate2	C07	M-040988-01	D-040988-02	TEC	21682	NM_001113464	164698395	GGAGAAGGCUCAUCAGGUU
244907	Plate2	C07	M-040988-01	D-040988-03	TEC	21682	NM_001113464	164698395	GAACACCAAUUACGAAGUG
244908	Plate2	C07	M-040988-01	D-040988-04	TEC	21682	NM_001113464	164698395	GAAGAACGCUCCCACUACU
244905	Plate2	C08	M-060091-01	D-060091-01	IRAK2	108960	NM_001113553	165905630	GAACAUCGUACUCUACAAA
244906	Plate2	C08	M-060091-01	D-060091-02	IRAK2	108960	NM_001113553	165905630	CCACAGCAAUGUUAAGAGU
244907	Plate2	C08	M-060091-01	D-060091-03	IRAK2	108960	NM_001113553	165905630	GGAUGCAGUUCGCUUCCUA
244908	Plate2	C08	M-060091-01	D-060091-04	IRAK2	108960	NM_001113553	165905630	CCAAAUAUACCGUCAUGAG
244905	Plate2	C09	M-063491-01	D-063491-01	BRD3	67382	NM_001113573	165972330	GGAGAGAUAUGUCAAGUCU
244906	Plate2	C09	M-063491-01	D-063491-02	BRD3	67382	NM_001113573	165972330	GCCCACAGAUGAUAUAGUG
244907	Plate2	C09	M-063491-01	D-063491-03	BRD3	67382	NM_001113573	165972330	GCGAAAGACUAACCAACUG
244908	Plate2	C09	M-063491-01	D-063491-04	BRD3	67382	NM_001113573	165972330	GGUUAAUGUUCUCGAAUUG
244905	Plate2	C10	M-040893-02	D-040893-01	RPS6KB1	72508	NM_028259	166999887	GGACAUGGCAGGAGUGUUU
244906	Plate2	C10	M-040893-02	D-040893-02	RPS6KB1	72508	NM_028259	166999887	GAAGAUAUUUGCCAUGAAG
244907	Plate2	C10	M-040893-02	D-040893-03	RPS6KB1	72508	NM_028259	166999887	GAGGAGAACUAUUUAUGCA
244908	Plate2	C10	M-040893-02	D-040893-04	RPS6KB1	72508	NM_028259	166999887	GGACCUGAUUUAUGCCUUU
244905	Plate2	C11	M-042165-00	D-042165-01	PANK1	75735	NM_023792	12963828	GAAUCAAUAUGGUCUCAAU
244906	Plate2	C11	M-042165-00	D-042165-02	PANK1	75735	NM_023792	12963828	GAUAACCCGUACCCUAUGU
244907	Plate2	C11	M-042165-00	D-042165-03	PANK1	75735	NM_023792	12963828	GCACCAAUGUGGAUAAGCU
244908	Plate2	C11	M-042165-00	D-042165-04	PANK1	75735	NM_023792	12963828	GAGAGAGUCCAUCAGCAAA
244905	Plate2	D02	M-042174-01	D-042174-01	KIT	16590	NM_021099	170650718	ACCCACAGGUGUCCAAUUA
244906	Plate2	D02	M-042174-01	D-042174-02	KIT	16590	NM_021099	170650718	AGAAUAGACUCGUACAUAG
244907	Plate2	D02	M-042174-01	D-042174-03	KIT	16590	NM_021099	170650718	GUUCAUGUGUUAUGCCAAU
244908	Plate2	D02	M-042174-01	D-042174-04	KIT	16590	NM_021099	170650718	GAAACCCAUGUAUGAAGUA
244905	Plate2	D03	M-045811-01	D-045811-01	TXK	22165	NM_013698	170295808	GAUCGGAAGUGGUCAGUUU
244906	Plate2	D03	M-045811-01	D-045811-02	TXK	22165	NM_013698	170295808	GGUCAGUUCUGCCUGCGUA
244907	Plate2	D03	M-045811-01	D-045811-03	TXK	22165	NM_013698	170295808	CGUCUCCGCUAUCCCAUUG
244908	Plate2	D03	M-045811-01	D-045811-17	TXK	22165	NM_013698	170295808	CCCUAAAGGCCGUCCGACA
244905	Plate2	D04	M-040413-01	D-040413-01	EPHA7	13841	NM_001122889	171542814	GCAAGGAAACGUUUAAUUU
244906	Plate2	D04	M-040413-01	D-040413-02	EPHA7	13841	NM_001122889	171542814	GAACUUAGCUGUCUUUCCA
244907	Plate2	D04	M-040413-01	D-040413-03	EPHA7	13841	NM_001122889	171542814	GAACUACACUCCGAUAAGA
244908	Plate2	D04	M-040413-01	D-040413-04	EPHA7	13841	NM_001122889	171542814	GGAAGAAAUUAGUGGUUUG
244905	Plate2	D05	M-040112-01	D-040112-01	FYN	14360	NM_001122892	171543838	GGACUAAUUUGCAAGAUUG
244906	Plate2	D05	M-040112-01	D-040112-04	FYN	14360	NM_001122892	171543838	GCAGAAGAGUGGUACUUUG
244907	Plate2	D05	M-040112-01	D-040112-17	FYN	14360	NM_001122892	171543838	GGAUAAAGAAGCAGCGAAA
244908	Plate2	D05	M-040112-01	D-040112-18	FYN	14360	NM_001122892	171543838	CUGAGACAGAAGCGUGUUA
244905	Plate2	D06	M-057453-01	D-057453-01	GUCY2C	14917	NM_145067	187960048	UACAAGAGAUCAUAAGAUG
244906	Plate2	D06	M-057453-01	D-057453-02	GUCY2C	14917	NM_145067	187960048	CAAGAUGCCUCGCUAUUGC
244907	Plate2	D06	M-057453-01	D-057453-03	GUCY2C	14917	NM_145067	187960048	CAUGAUCGUUAGCGCCUUA
244908	Plate2	D06	M-057453-01	D-057453-04	GUCY2C	14917	NM_145067	187960048	GCGUGAAGCCGACCUAAAU
244905	Plate2	D07	M-041099-01	D-041099-01	PTK2	14083	NM_001130409	194353973	GAACAUGGCCGACCUGAUU
244906	Plate2	D07	M-041099-01	D-041099-02	PTK2	14083	NM_001130409	194353973	GAAGUUGGGUUGUUUGGAA
244907	Plate2	D07	M-041099-01	D-041099-04	PTK2	14083	NM_001130409	194353973	GAAGAUAAGCCAACAUUGA
244908	Plate2	D07	M-041099-01	D-041099-17	PTK2	14083	NM_001130409	194353973	AGAUGUUGGUUUAAAGCGA
244905	Plate2	D08	M-167236-00	D-167236-01	Gucy2d	14918	NM_001130693	194688156	CAACAGUGGAGCCCGAGUA
244906	Plate2	D08	M-167236-00	D-167236-02	Gucy2d	14918	NM_001130693	194688156	GAUCCGAGGUUUGCGGUAU
244907	Plate2	D08	M-167236-00	D-167236-03	Gucy2d	14918	NM_001130693	194688156	CCUCCUGACUCUGACGAUA
244908	Plate2	D08	M-167236-00	D-167236-04	Gucy2d	14918	NM_001130693	194688156	GGAAGUCCACGGUCGGUGA
244905	Plate2	D09	M-040114-01	D-040114-01	HIPK2	15258	NM_001136065	209862936	GGACAAAGACAACUAGGUU
244906	Plate2	D09	M-040114-01	D-040114-02	HIPK2	15258	NM_001136065	209862936	UCAUUGACCUGUUAAAGAA
244907	Plate2	D09	M-040114-01	D-040114-03	HIPK2	15258	NM_001136065	209862936	GAAGCAAGAAAGUACAUUU
244908	Plate2	D09	M-040114-01	D-040114-04	HIPK2	15258	NM_001136065	209862936	GCACGGAGAGCGCUGAUGA
244905	Plate2	D10	M-040796-01	D-040796-01	IKBKG	16151	NM_010547	6754315	GGACAAGGCCUCUGUGAAA
244906	Plate2	D10	M-040796-01	D-040796-02	IKBKG	16151	NM_010547	6754315	GUGAGGAGCUGCUGCAUUU
244907	Plate2	D10	M-040796-01	D-040796-03	IKBKG	16151	NM_010547	6754315	GCUCACCACUCCUUUCAUU
244908	Plate2	D10	M-040796-01	D-040796-04	IKBKG	16151	NM_010547	6754315	CUACAAGGCUGACUUCCAA
244905	Plate2	D11	M-044204-01	D-044204-01	ABL2	11352	NM_001136104	209870054	GAAGUUCGCUCCAAGAAUG
244906	Plate2	D11	M-044204-01	D-044204-02	ABL2	11352	NM_001136104	209870054	GCGAUGUGGUGCAGAGGUA
244907	Plate2	D11	M-044204-01	D-044204-03	ABL2	11352	NM_001136104	209870054	GUACGGAGAGGUUUACGUU
244908	Plate2	D11	M-044204-01	D-044204-04	ABL2	11352	NM_001136104	209870054	UAACUUAGUACAACUGCUA
244905	Plate2	E02	M-062095-01	D-062095-01	AATK	11302	NM_007377	118130971	CAGUGAAGGUUGGUGAUUA
244906	Plate2	E02	M-062095-01	D-062095-02	AATK	11302	NM_007377	118130971	GCAGUAGGUUCGAAUGGGA
244907	Plate2	E02	M-062095-01	D-062095-03	AATK	11302	NM_007377	118130971	GGAGAGCACUGUUGCGUCC
244908	Plate2	E02	M-062095-01	D-062095-04	AATK	11302	NM_007377	118130971	GGGCAGAUGGGCAAUCCUA
244905	Plate2	E03	M-043507-01	D-043507-01	ACVR1B	11479	NM_007395	142366071	ACUAUCAACUGCCGUAUUA
244906	Plate2	E03	M-043507-01	D-043507-02	ACVR1B	11479	NM_007395	142366071	UACAAGAGAUUAUCGGCAA
244907	Plate2	E03	M-043507-01	D-043507-03	ACVR1B	11479	NM_007395	142366071	UGCGAAAGGUUGUAUGUGA
244908	Plate2	E03	M-043507-01	D-043507-04	ACVR1B	11479	NM_007395	142366071	GGGAAUUGCUCAUCGAGAC
244905	Plate2	E04	M-040676-01	D-040676-01	Acvr2a	11480	NM_007396	160358784	CAAAGAAUCUAGUCUAUGA
244906	Plate2	E04	M-040676-01	D-040676-02	Acvr2a	11480	NM_007396	160358784	UGACAGGACUGAUUGUAUA
244907	Plate2	E04	M-040676-01	D-040676-03	Acvr2a	11480	NM_007396	160358784	GCAGAAACAUGCAGGAAUG
244908	Plate2	E04	M-040676-01	D-040676-04	Acvr2a	11480	NM_007396	160358784	GGCAAUAUGUGUAAUGAAA
244905	Plate2	E05	M-040629-02	D-040629-01	ACVR2B	11481	NM_007397	118131001	GUUCAUUGCUGCCGAGAAA
244906	Plate2	E05	M-040629-02	D-040629-02	ACVR2B	11481	NM_007397	118131001	GGCCACAAGCCUUCUAUUG
244907	Plate2	E05	M-040629-02	D-040629-03	ACVR2B	11481	NM_007397	118131001	GCUGUGCGGACUCCUUUAA
244908	Plate2	E05	M-040629-02	D-040629-04	ACVR2B	11481	NM_007397	118131001	UCACAGCCUUCCACGACAA
244905	Plate2	E06	M-040104-01	D-040104-01	ALK	11682	NM_007439	110347474	GGAGGCGGCUGGAAUGAUA
244906	Plate2	E06	M-040104-01	D-040104-02	ALK	11682	NM_007439	110347474	GAAGGGAUAUUUACCUCUA
244907	Plate2	E06	M-040104-01	D-040104-03	ALK	11682	NM_007439	110347474	CGAAUACGGUCCAGUAGUA
244908	Plate2	E06	M-040104-01	D-040104-04	ALK	11682	NM_007439	110347474	GCUAGAAACUGUCUGUUGA
244905	Plate2	E07	M-042892-01	D-042892-01	ATM	11920	NM_007499	163838659	AAACAUUGCUUGAGGCUGA
244906	Plate2	E07	M-042892-01	D-042892-02	ATM	11920	NM_007499	163838659	UACCAAAGCCUACGGGUUA
244907	Plate2	E07	M-042892-01	D-042892-03	ATM	11920	NM_007499	163838659	GUUAGAGGAUGACUUAGAA
244908	Plate2	E07	M-042892-01	D-042892-04	ATM	11920	NM_007499	163838659	GGUCUACGAUACUCUUAAA
244905	Plate2	E08	M-061983-00	D-061983-01	BLK	12143	NM_007549	31982489	AAUAUGAGCUGCAGCCCUA
244906	Plate2	E08	M-061983-00	D-061983-02	BLK	12143	NM_007549	31982489	GAAGUUGACUCUGCCCUGU
244907	Plate2	E08	M-061983-00	D-061983-03	BLK	12143	NM_007549	31982489	GUGAAUACACUGCCCAAGA
244908	Plate2	E08	M-061983-00	D-061983-04	BLK	12143	NM_007549	31982489	CCACCGGAGUUGUACAAUG
244905	Plate2	E09	M-051071-00	D-051071-01	BMPR1B	12167	NM_007560	41053831	GACGAGAGCUUGAAUAGAA
244906	Plate2	E09	M-051071-00	D-051071-02	BMPR1B	12167	NM_007560	41053831	GAGGUAUAGUGGAAGAAUA
244907	Plate2	E09	M-051071-00	D-051071-03	BMPR1B	12167	NM_007560	41053831	GCACAGAUGGGUACUGCUU
244908	Plate2	E09	M-051071-00	D-051071-04	BMPR1B	12167	NM_007560	41053831	ACGAAGCUCUGGAAAAUUA
244905	Plate2	E10	M-040599-01	D-040599-01	BMPR2	12168	NM_007561	145966831	GAACGCAACCUGUCACAUA
244906	Plate2	E10	M-040599-01	D-040599-02	BMPR2	12168	NM_007561	145966831	GGGCAAGCAUGUUUAAUUC
244907	Plate2	E10	M-040599-01	D-040599-03	BMPR2	12168	NM_007561	145966831	CCAAAGGGAGCACGUGUUA
244908	Plate2	E10	M-040599-01	D-040599-04	BMPR2	12168	NM_007561	145966831	ACGAGGAGAUCAUUAUAAA
244905	Plate2	E11	M-040109-01	D-040109-01	DDR1	12305	NM_172962	119709813	GAAGCUAUCGGUUGCGUUA
244906	Plate2	E11	M-040109-01	D-040109-02	DDR1	12305	NM_172962	119709813	GCAGUUAUCUGAGGUGAUG
244907	Plate2	E11	M-040109-01	D-040109-03	DDR1	12305	NM_172962	119709813	CCAUGCAGGUCCACUGUAA
244908	Plate2	E11	M-040109-01	D-040109-04	DDR1	12305	NM_172962	119709813	ACAAUCAGCUACCCUAUGC
244905	Plate2	F02	M-062002-01	D-062002-01	CAMK2B	12323	NM_007595	142349559	GAAGGAGGCCUACGGCAAA
244906	Plate2	F02	M-062002-01	D-062002-02	CAMK2B	12323	NM_007595	142349559	CAAACCACCGUUAUCCAUA
244907	Plate2	F02	M-062002-01	D-062002-03	CAMK2B	12323	NM_007595	142349559	GCACGUCAUUGGCGAGGAU
244908	Plate2	F02	M-062002-01	D-062002-04	CAMK2B	12323	NM_007595	142349559	CCAUGGGUCUGCCAACGUU
244905	Plate2	F03	M-044246-01	D-044246-01	CCT2	12461	NM_007636	126521834	GCUCGCCUGUCGUCGUUUA
244906	Plate2	F03	M-044246-01	D-044246-02	CCT2	12461	NM_007636	126521834	AGACUCCUAUCUAGAUGAA
244907	Plate2	F03	M-044246-01	D-044246-03	CCT2	12461	NM_007636	126521834	CGUCAUGGCUAUUGAGCAU
244908	Plate2	F03	M-044246-01	D-044246-04	CCT2	12461	NM_007636	126521834	GUCAAGGGUUCAAGAUGAU
244905	Plate2	F04	M-058633-01	D-058633-01	CDC2A	12534	NM_007659	141803421	GAACUUCGACAUCCAAAUA
244906	Plate2	F04	M-058633-01	D-058633-02	CDC2A	12534	NM_007659	141803421	GAGUAUAGGGACCAUAUUU
244907	Plate2	F04	M-058633-01	D-058633-03	CDC2A	12534	NM_007659	141803421	UGCCAGAGCGUUUGGAAUA
244908	Plate2	F04	M-058633-01	D-058633-04	CDC2A	12534	NM_007659	141803421	CUUACGGUGUGGUGUAUAA
244905	Plate2	F05	M-040105-01	D-040105-01	Cdc2l1	12537	NM_007661	142350164	AACAAGAACUGCCCAAAUA
244906	Plate2	F05	M-040105-01	D-040105-02	Cdc2l1	12537	NM_007661	142350164	GCACAUCACCGUACCAUGA
244907	Plate2	F05	M-040105-01	D-040105-03	Cdc2l1	12537	NM_007661	142350164	GAAAACAGAUGAAAUUGUG
244908	Plate2	F05	M-040105-01	D-040105-04	Cdc2l1	12537	NM_007661	142350164	GAGAACUGCUGACACAGAA
244905	Plate2	F06	M-040544-01	D-040544-01	CDK5	12568	NM_007668	142348589	GGAGAUCUGUCUACUCAAA
244906	Plate2	F06	M-040544-01	D-040544-02	CDK5	12568	NM_007668	142348589	UAUAAGCCCUACCCAAUGU
244907	Plate2	F06	M-040544-01	D-040544-03	CDK5	12568	NM_007668	142348589	GCAACGUGCUACAUAGGGA
244908	Plate2	F06	M-040544-01	D-040544-04	CDK5	12568	NM_007668	142348589	CAACAUCCUUGGUGAACGU
244905	Plate2	F07	M-040414-01	D-040414-01	EPHB6	13848	NM_007680	142354026	CAGAACAACUGCAACAAUA
244906	Plate2	F07	M-040414-01	D-040414-02	EPHB6	13848	NM_007680	142354026	GGAGUGAAGUAUUACAUUG
244907	Plate2	F07	M-040414-01	D-040414-03	EPHB6	13848	NM_007680	142354026	GAAGUGUGCUAGUGAAUAG
244908	Plate2	F07	M-040414-01	D-040414-04	EPHB6	13848	NM_007680	142354026	GAAAGUAUACAACAUCUAG
244905	Plate2	F08	M-058640-02	D-058640-05	CHEK1	12649	NM_007691	145966709	AAAGAGAUCUGCAUCAAUA
244906	Plate2	F08	M-058640-02	D-058640-06	CHEK1	12649	NM_007691	145966709	GCAACGGUAUUUCGGCAUA
244907	Plate2	F08	M-058640-02	D-058640-07	CHEK1	12649	NM_007691	145966709	AAAGAUAGAUGGUACAACA
244908	Plate2	F08	M-058640-02	D-058640-08	CHEK1	12649	NM_007691	145966709	UGACACGAUUCUUUACUAA
244905	Plate2	F09	M-065344-01	D-065344-01	CHKB	12651	NM_007692	142352841	GUAGAGAUGUACAGCCUCA
244906	Plate2	F09	M-065344-01	D-065344-02	CHKB	12651	NM_007692	142352841	UGAGUGGGUUUAUGAUUAU
244907	Plate2	F09	M-065344-01	D-065344-03	CHKB	12651	NM_007692	142352841	GAUGUCCACUAUAGAGUUC
244908	Plate2	F09	M-065344-01	D-065344-04	CHKB	12651	NM_007692	142352841	AAGAAUUGCUGCUAGAGAU
244905	Plate2	F10	M-041014-00	D-041014-01	CHUK	12675	NM_007700	6680941	GCAAUUAAGUCUUGUCGUU
244906	Plate2	F10	M-041014-00	D-041014-02	CHUK	12675	NM_007700	6680941	GAACUGUCUUGGCCAUUUA
244907	Plate2	F10	M-041014-00	D-041014-03	CHUK	12675	NM_007700	6680941	GGAAGUCUCUGUACAUCUU
244908	Plate2	F10	M-041014-00	D-041014-04	CHUK	12675	NM_007700	6680941	GGAGAGACGUUAGCACAAA
244905	Plate2	F11	M-044420-01	D-044420-01	CIT	12704	NM_007708	124487318	CGAAGCCGAUGCUAAAUUA
244906	Plate2	F11	M-044420-01	D-044420-02	CIT	12704	NM_007708	124487318	GGUCUCAGCUCAACAUCUA
244907	Plate2	F11	M-044420-01	D-044420-03	CIT	12704	NM_007708	124487318	GAAAUGACCCGGUUACAUC
244908	Plate2	F11	M-044420-01	D-044420-04	CIT	12704	NM_007708	124487318	CCAAAUGCCUCGAAUGUCA
244905	Plate2	G02	M-044437-01	D-044437-01	CKM	12715	NM_007710	118131179	GGAACGAGCACCUGGGCUA
244906	Plate2	G02	M-044437-01	D-044437-02	CKM	12715	NM_007710	118131179	UACAAUAAGCUUCGCGAUA
244907	Plate2	G02	M-044437-01	D-044437-03	CKM	12715	NM_007710	118131179	GGGCUCAUCCGAAGUCGAA
244908	Plate2	G02	M-044437-01	D-044437-04	CKM	12715	NM_007710	118131179	GCCGCAGCAUCAAGGGUUA
244905	Plate2	G03	M-040830-02	D-040830-01	CLK2	12748	NM_007712	142385060	GAUAACAAGUUGACACAUA
244906	Plate2	G03	M-040830-02	D-040830-02	CLK2	12748	NM_007712	142385060	GGAAGCAGCCCGACUAGAA
244907	Plate2	G03	M-040830-02	D-040830-03	CLK2	12748	NM_007712	142385060	GAACACGAGUUGCCCUGAA
244908	Plate2	G03	M-040830-02	D-040830-04	CLK2	12748	NM_007712	142385060	CAAGAGCGAUAUGAAAUUG
244905	Plate2	G04	M-040838-01	D-040838-01	CLK3	102414	NM_007713	141801904	CCAGGAAGCAGAAAUAUUU
244906	Plate2	G04	M-040838-01	D-040838-02	CLK3	102414	NM_007713	141801904	GGAAGCUGCUCGUCUAGAA
244907	Plate2	G04	M-040838-01	D-040838-03	CLK3	102414	NM_007713	141801904	CAGAAGCCAUGAUCGUAUA
244908	Plate2	G04	M-040838-01	D-040838-04	CLK3	102414	NM_007713	141801904	CAACUUCCAUGGUCAUAUG
244905	Plate2	G05	M-040839-02	D-040839-01	CLK4	12750	NM_007714	158508667	GCAAAUGGCUUAUCAGAUC
244906	Plate2	G05	M-040839-02	D-040839-02	CLK4	12750	NM_007714	158508667	GCAAGUAUUUCCACCAUAA
244907	Plate2	G05	M-040839-02	D-040839-03	CLK4	12750	NM_007714	158508667	GAAGAAUGUUGGAGUAUGA
244908	Plate2	G05	M-040839-02	D-040839-04	CLK4	12750	NM_007714	158508667	CAUGAAAGCUACAGUGGAA
244905	Plate2	G06	M-040683-02	D-040683-17	Map3k8	26410	NM_007746	118131172	CCACAAAAGCCGACAUCUA
244906	Plate2	G06	M-040683-02	D-040683-18	Map3k8	26410	NM_007746	118131172	UUAUGGACGUCGACCACAA
244907	Plate2	G06	M-040683-02	D-040683-19	Map3k8	26410	NM_007746	118131172	GUUAUAUGGUGCCGUCCUA
244908	Plate2	G06	M-040683-02	D-040683-20	Map3k8	26410	NM_007746	118131172	AAACGUGUCAGAAGUCAUA
244905	Plate2	G07	M-058646-01	D-058646-01	CRKL	12929	NM_007764	145966723	CUGAAGACCUACCCUUUAA
244906	Plate2	G07	M-058646-01	D-058646-02	CRKL	12929	NM_007764	145966723	GAAUAUGUACGGACCCUUU
244907	Plate2	G07	M-058646-01	D-058646-03	CRKL	12929	NM_007764	145966723	GGGCGAGCUUCUAGUGAUA
244908	Plate2	G07	M-058646-01	D-058646-04	CRKL	12929	NM_007764	145966723	ACCAGGAGUUUGACCAUUU
244905	Plate2	G08	M-060300-00	D-060300-01	CSK	12988	NM_007783	31560711	GCACUACCGCAUCAUGUAU
244906	Plate2	G08	M-060300-00	D-060300-02	CSK	12988	NM_007783	31560711	GGUGGACUAUCUUCGAUCA
244907	Plate2	G08	M-060300-00	D-060300-03	CSK	12988	NM_007783	31560711	GGAAAAGGGCUAUAAGAUG
244908	Plate2	G08	M-060300-00	D-060300-04	CSK	12988	NM_007783	31560711	GCACUCGCCUCAUCAAACC
244905	Plate2	G09	M-044679-00	D-044679-01	CSNG	12993	NM_007785	6681056	UCAAGUACAUCCAAUAUCA
244906	Plate2	G09	M-044679-00	D-044679-02	CSNG	12993	NM_007785	6681056	GGAAUCAUCUGCCAGCAUC
244907	Plate2	G09	M-044679-00	D-044679-03	CSNG	12993	NM_007785	6681056	AGUCUAAGCUGGACAAUAG
244908	Plate2	G09	M-044679-00	D-044679-04	CSNG	12993	NM_007785	6681056	CAACCUAAACCAGCAGAAA
244905	Plate2	G10	M-058653-01	D-058653-01	CSNK2A1	12995	NM_007788	164565453	UGAAUUAGAUCCACGUUUC
244906	Plate2	G10	M-058653-01	D-058653-02	CSNK2A1	12995	NM_007788	164565453	GCAAUUGUACCAGACGUUA
244907	Plate2	G10	M-058653-01	D-058653-03	CSNK2A1	12995	NM_007788	164565453	CAGAAAGCUUCGGCUAAUA
244908	Plate2	G10	M-058653-01	D-058653-04	CSNK2A1	12995	NM_007788	164565453	AGACUAUGACAUUCGAUUU
244905	Plate2	G11	M-044800-00	D-044800-01	DAPK3	13144	NM_007828	6681132	UCUCAGCAGUGAACUAUGA
244906	Plate2	G11	M-044800-00	D-044800-02	DAPK3	13144	NM_007828	6681132	CCACGCAGUUCCUCAAACA
244907	Plate2	G11	M-044800-00	D-044800-03	DAPK3	13144	NM_007828	6681132	GGGAGGAGAUCGAACGCGA
244908	Plate2	G11	M-044800-00	D-044800-04	DAPK3	13144	NM_007828	6681132	CCGAGAUCGUGAACUAUGA
244905	Plate2	H02	M-055649-01	D-055649-01	DCK	13178	NM_007832	124286803	GAAGAGCGGUGGAAAUGUU
244906	Plate2	H02	M-055649-01	D-055649-02	DCK	13178	NM_007832	124286803	GAAACAGAGUGGACCAUAU
244907	Plate2	H02	M-055649-01	D-055649-03	DCK	13178	NM_007832	124286803	CGAGAAAUGCUUAAACAGA
244908	Plate2	H02	M-055649-01	D-055649-04	DCK	13178	NM_007832	124286803	AGUCAACGUUUGUGAAUAU
244905	Plate2	H03	M-042037-00	D-042037-01	DLGH1	13383	NM_007862	40254641	CAGAGUAAAUGAUGACUUA
244906	Plate2	H03	M-042037-00	D-042037-02	DLGH1	13383	NM_007862	40254641	GAAGGAACGAGCCCGAUUA
244907	Plate2	H03	M-042037-00	D-042037-03	DLGH1	13383	NM_007862	40254641	GCGGGUAAAUGACUGUAUA
244908	Plate2	H03	M-042037-00	D-042037-04	DLGH1	13383	NM_007862	40254641	CAACCUCUUUCAGGCUUUA
244905	Plate2	H04	M-044887-01	D-044887-01	MPP3	13384	NM_007863	118026922	GGACAUAGCAUCUUCACUU
244906	Plate2	H04	M-044887-01	D-044887-02	MPP3	13384	NM_007863	118026922	GAGUUUAAGCCCUAUGUUA
244907	Plate2	H04	M-044887-01	D-044887-03	MPP3	13384	NM_007863	118026922	GAGCCUCAGUUAUUUAAUG
244908	Plate2	H04	M-044887-01	D-044887-04	MPP3	13384	NM_007863	118026922	AAACUCCGCUAUUAUGAGA
244905	Plate2	H05	M-060315-01	D-060315-01	EEF2K	13631	NM_007908	118131082	UGACAGGCAUUCCAUGAUU
244906	Plate2	H05	M-060315-01	D-060315-02	EEF2K	13631	NM_007908	118131082	GCAUGAAUCUGACGAGGAU
244907	Plate2	H05	M-060315-01	D-060315-03	EEF2K	13631	NM_007908	118131082	GACCACAUGUCCAAUCAGA
244908	Plate2	H05	M-060315-01	D-060315-04	EEF2K	13631	NM_007908	118131082	CGGAAGCCUUGCACUGGUA
244905	Plate2	H06	M-045035-01	D-045035-01	EFNA2	13637	NM_007909	75677399	GAGCCCAUCUUCACCAGUA
244906	Plate2	H06	M-045035-01	D-045035-02	EFNA2	13637	NM_007909	75677399	CAACCAAUGAGACCCUGUA
244907	Plate2	H06	M-045035-01	D-045035-03	EFNA2	13637	NM_007909	75677399	GAUAUCUACUGCCCACACU
244908	Plate2	H06	M-045035-01	D-045035-04	EFNA2	13637	NM_007909	75677399	UGACCGAUACGCAGUCUAC
244905	Plate2	H07	M-045045-01	D-045045-01	EFNA4	13639	NM_007910	110835738	GGAAUUGCUCGAUGCCUUU
244906	Plate2	H07	M-045045-01	D-045045-02	EFNA4	13639	NM_007910	110835738	GGAGAGACUUACUACUACA
244907	Plate2	H07	M-045045-01	D-045045-03	EFNA4	13639	NM_007910	110835738	UUUCAGCCCUGUUCGAUUC
244908	Plate2	H07	M-045045-01	D-045045-04	EFNA4	13639	NM_007910	110835738	ACGAUUACCUAGACAUCUU
244905	Plate2	H08	M-058678-01	D-058678-01	EFNB3	13643	NM_007911	142367810	CCACCACGAUUACUACAUA
244906	Plate2	H08	M-058678-01	D-058678-02	EFNB3	13643	NM_007911	142367810	GAAGGUGAGCGGUGACUAU
244907	Plate2	H08	M-058678-01	D-058678-03	EFNB3	13643	NM_007911	142367810	GGAAGGCCUUGAGAGCUUG
244908	Plate2	H08	M-058678-01	D-058678-04	EFNB3	13643	NM_007911	142367810	ACUGGAACUCGGCGAAUAA
244905	Plate2	H09	M-040411-01	D-040411-01	EGFR	13649	NM_007912	90403618	GGACUGACCUCCAUGCUUU
244906	Plate2	H09	M-040411-01	D-040411-02	EGFR	13649	NM_007912	90403618	GGGAAAUGCUCUUUAUGAA
244907	Plate2	H09	M-040411-01	D-040411-03	EGFR	13649	NM_007912	90403618	GAACAACACUCUGGUCUGG
244908	Plate2	H09	M-040411-01	D-040411-04	EGFR	13649	NM_007912	90403618	GAACUGGGCUUAGGGAACU
244905	Plate2	H10	M-055030-01	D-055030-01	EPHA4	13838	NM_007936	86788142	GCAAUUGCGUAUCGUAAAU
244906	Plate2	H10	M-055030-01	D-055030-02	EPHA4	13838	NM_007936	86788142	GAGCUUGGGUGGAUAGCAA
244907	Plate2	H10	M-055030-01	D-055030-03	EPHA4	13838	NM_007936	86788142	CACCAAAUGUAAACCGGUA
244908	Plate2	H10	M-055030-01	D-055030-04	EPHA4	13838	NM_007936	86788142	GAAGCAGCCUACACUACCA
244905	Plate2	H11	M-045127-01	D-045127-01	EPHA5	13839	NM_007937	164663852	GCAACGAAGUGAAUUUGUU
244906	Plate2	H11	M-045127-01	D-045127-02	EPHA5	13839	NM_007937	164663852	GAACCUAUAUUGAUCCGCA
244907	Plate2	H11	M-045127-01	D-045127-03	EPHA5	13839	NM_007937	164663852	GCAGUUCGAUCAUCCAAAC
244908	Plate2	H11	M-045127-01	D-045127-04	EPHA5	13839	NM_007937	164663852	UCUAAAGAGACCAGUAUUA
244909	Plate3	A02	M-042583-01	D-042583-01	EPHA6	13840	NM_007938	145312273	GAUCUGAUUUCACGAAUGA
244910	Plate3	A02	M-042583-01	D-042583-02	EPHA6	13840	NM_007938	145312273	GGGAUUCACUCUCUUAGUC
244911	Plate3	A02	M-042583-01	D-042583-03	EPHA6	13840	NM_007938	145312273	CGAUGCACCUUCUCUGAUU
244912	Plate3	A02	M-042583-01	D-042583-04	EPHA6	13840	NM_007938	145312273	CAUCAGAGACGAAUAGUCA
244909	Plate3	A03	M-045134-01	D-045134-01	EPHA8	13842	NM_007939	154240696	GGAGAAGUGUGCUAUGGGA
244910	Plate3	A03	M-045134-01	D-045134-02	EPHA8	13842	NM_007939	154240696	GUAAAUGGAACGUCUGUGA
244911	Plate3	A03	M-045134-01	D-045134-03	EPHA8	13842	NM_007939	154240696	GAACUACUCCUUCUGGAUC
244912	Plate3	A03	M-045134-01	D-045134-04	EPHA8	13842	NM_007939	154240696	GCGACACACCCAAGAUGUA
244909	Plate3	A04	M-065558-01	D-065558-01	FGFR3	14184	NM_008010	91932800	GAAUCUAACUCCUCUAUGA
244910	Plate3	A04	M-065558-01	D-065558-02	FGFR3	14184	NM_008010	91932800	UGACAUCAACCGACGAGUA
244911	Plate3	A04	M-065558-01	D-065558-03	FGFR3	14184	NM_008010	91932800	GCCCGGAGCGAAUGGAUAA
244912	Plate3	A04	M-065558-01	D-065558-04	FGFR3	14184	NM_008010	91932800	UGCACAACCUGGACUACUA
244909	Plate3	A05	M-045345-01	D-045345-01	FGFR4	14186	NM_008011	112293259	UUACGUUGCUUAUGGAUGA
244910	Plate3	A05	M-045345-01	D-045345-02	FGFR4	14186	NM_008011	112293259	GUACGUGAUUGUGGAAUGU
244911	Plate3	A05	M-045345-01	D-045345-03	FGFR4	14186	NM_008011	112293259	UCGCCAGCCUGUCACUAUA
244912	Plate3	A05	M-045345-01	D-045345-04	FGFR4	14186	NM_008011	112293259	GAAUCGUAUUGGAGGCAUU
244909	Plate3	A06	M-045433-01	D-045433-01	FLT4	14257	NM_008029	141801963	GGAUGGCACUCGAAUGAGA
244910	Plate3	A06	M-045433-01	D-045433-02	FLT4	14257	NM_008029	141801963	GAGGCAAGGUGUUUUAUAA
244911	Plate3	A06	M-045433-01	D-045433-03	FLT4	14257	NM_008029	141801963	GAGCUCAAGAUCCUAAUUC
244912	Plate3	A06	M-045433-01	D-045433-04	FLT4	14257	NM_008029	141801963	GGGCGGACAACUACACGUA
244909	Plate3	A07	M-045500-01	D-045500-01	Fxn	14297	NM_008044	133892935	GGACCUACGUGAUCAACAA
244910	Plate3	A07	M-045500-01	D-045500-02	Fxn	14297	NM_008044	133892935	CGAGACAGCGUAUGAAAGA
244911	Plate3	A07	M-045500-01	D-045500-03	Fxn	14297	NM_008044	133892935	GGACAACCCAAGCUCUCUA
244912	Plate3	A07	M-045500-01	D-045500-04	Fxn	14297	NM_008044	133892935	UGGAGGGAACCGAUCGUAA
244909	Plate3	A08	M-046044-01	D-046044-01	GUCY2E	14919	NM_008192	159110414	GCACGGAGCUGAAGGGCAA
244910	Plate3	A08	M-046044-01	D-046044-02	GUCY2E	14919	NM_008192	159110414	GGUGUCAGGUGCAUCUGUA
244911	Plate3	A08	M-046044-01	D-046044-03	GUCY2E	14919	NM_008192	159110414	CAUCAGACAUUCGCAGUGU
244912	Plate3	A08	M-046044-01	D-046044-04	GUCY2E	14919	NM_008192	159110414	CCGCCUGAAUCGUGACUUU
244909	Plate3	A09	M-062149-00	D-062149-01	GUK1	14923	NM_008193	31982306	CAAGGAAGCUGUUCGGGCU
244910	Plate3	A09	M-062149-00	D-062149-02	GUK1	14923	NM_008193	31982306	GGGAGAUGAUGCAGCGUGA
244911	Plate3	A09	M-062149-00	D-062149-03	GUK1	14923	NM_008193	31982306	CGUGCUAGAUGUCGACCUA
244912	Plate3	A09	M-062149-00	D-062149-04	GUK1	14923	NM_008193	31982306	GGAUAAAGCCUAUGCAACC
244909	Plate3	A10	M-065587-01	D-065587-01	GYK	14933	NM_008194	95147353	GAGACAAACCUGUGUAUUA
244910	Plate3	A10	M-065587-01	D-065587-02	GYK	14933	NM_008194	95147353	GAGACAACCUUGGAAUUAU
244911	Plate3	A10	M-065587-01	D-065587-03	GYK	14933	NM_008194	95147353	CCACUUAGCACGUAUUUCA
244912	Plate3	A10	M-065587-01	D-065587-04	GYK	14933	NM_008194	95147353	CUACUUCGUUCCAGCAUUU
244909	Plate3	A11	M-042597-01	D-042597-01	MAP4K1	26411	NM_008279	101944152	GGACACAUCCCUCUACAAA
244910	Plate3	A11	M-042597-01	D-042597-03	MAP4K1	26411	NM_008279	101944152	GAACCGGAAUGAUCAGGAG
244911	Plate3	A11	M-042597-01	D-042597-17	MAP4K1	26411	NM_008279	101944152	CAUUAGCCCUCACCGGUUA
244912	Plate3	A11	M-042597-01	D-042597-18	MAP4K1	26411	NM_008279	101944152	ACUCCUAACAGACGCACUA
244909	Plate3	B02	M-062189-01	D-062189-01	HUS1	15574	NM_008316	145966801	UGGCUUGUCUGAAUCAUUU
244910	Plate3	B02	M-062189-01	D-062189-02	HUS1	15574	NM_008316	145966801	GAAUCGUGGUGCAUGAUAU
244911	Plate3	B02	M-062189-01	D-062189-03	HUS1	15574	NM_008316	145966801	CAUAAAGGUUCUUCCGAGA
244912	Plate3	B02	M-062189-01	D-062189-04	HUS1	15574	NM_008316	145966801	AAGGGAGAAUUAAACCUAA
244909	Plate3	B03	M-040116-01	D-040116-01	IRAK1	16179	NM_008363	117606336	GAACAGCUAUCAAGGUUUC
244910	Plate3	B03	M-040116-01	D-040116-02	IRAK1	16179	NM_008363	117606336	GCGCGUAGCUGACCUCGUU
244911	Plate3	B03	M-040116-01	D-040116-03	IRAK1	16179	NM_008363	117606336	CUAACGUGCUUCUGGAUGA
244912	Plate3	B03	M-040116-01	D-040116-04	IRAK1	16179	NM_008363	117606336	GACCUAGAGUGGACUAUGG
244909	Plate3	B04	M-062217-01	D-062217-01	KHK	16548	NM_008439	118130797	GGAAACAGCAUGCAAGAGG
244910	Plate3	B04	M-062217-01	D-062217-02	KHK	16548	NM_008439	118130797	GGAUGUGUCUCAAGUGACU
244911	Plate3	B04	M-062217-01	D-062217-03	KHK	16548	NM_008439	118130797	GGAUAGAGGAGCACAAUGC
244912	Plate3	B04	M-062217-01	D-062217-04	KHK	16548	NM_008439	118130797	GGGUGUCGGUGGAGAUAGA
244909	Plate3	B05	M-063855-00	D-063855-01	LTK	17005	NM_008523	45935374	GCCCGUAACUGUCUGCUUA
244910	Plate3	B05	M-063855-00	D-063855-02	LTK	17005	NM_008523	45935374	GCACUGAGUCUCCUAAUGA
244911	Plate3	B05	M-063855-00	D-063855-03	LTK	17005	NM_008523	45935374	GGACAACUGGCACCUCUGA
244912	Plate3	B05	M-063855-00	D-063855-04	LTK	17005	NM_008523	45935374	CACCCAACCCUUACUAUUG
244909	Plate3	B06	M-047244-00	D-047244-01	MAK	17152	NM_008547	6678785	GCUAAGCAGUACUAUUUGA
244910	Plate3	B06	M-047244-00	D-047244-02	MAK	17152	NM_008547	6678785	GAAAACCUCUAUCAGCUAA
244911	Plate3	B06	M-047244-00	D-047244-03	MAK	17152	NM_008547	6678785	GCCGAGUUAUAUACAUUUA
244912	Plate3	B06	M-047244-00	D-047244-04	MAK	17152	NM_008547	6678785	UUACUAAGGUCUUCGGUGU
244909	Plate3	B07	M-040135-00	D-040135-01	MAPKAPK2	17164	NM_008551	45544579	GGAGAGCUCUUUAGUCGAA
244910	Plate3	B07	M-040135-00	D-040135-02	MAPKAPK2	17164	NM_008551	45544579	GAGAACCUCUUAUAUACUU
244911	Plate3	B07	M-040135-00	D-040135-03	MAPKAPK2	17164	NM_008551	45544579	GGAAGUGCCUGCUGAUUGU
244912	Plate3	B07	M-040135-00	D-040135-04	MAPKAPK2	17164	NM_008551	45544579	GAAUGACCAUCACAGAAUU
244909	Plate3	B08	M-041179-01	D-041179-01	MAP3K5	26408	NM_008580	171846248	CGAGAAAGCUUCAGUAUGG
244910	Plate3	B08	M-041179-01	D-041179-02	MAP3K5	26408	NM_008580	171846248	UAUAAAGGGUGACAAUGUA
244911	Plate3	B08	M-041179-01	D-041179-03	MAP3K5	26408	NM_008580	171846248	GCAGAUACUGGAAGGAUUA
244912	Plate3	B08	M-041179-01	D-041179-04	MAP3K5	26408	NM_008580	171846248	UCACUGGGCUGCACAAUCA
244909	Plate3	B09	M-040357-00	D-040357-01	MERTK	17289	NM_008587	7106354	GAACGAAUCUAACAAUAUC
244910	Plate3	B09	M-040357-00	D-040357-02	MERTK	17289	NM_008587	7106354	GAUUGUAUCUGAUCCCAUA
244911	Plate3	B09	M-040357-00	D-040357-03	MERTK	17289	NM_008587	7106354	GGACUCCCUUACUUUAUUA
244912	Plate3	B09	M-040357-00	D-040357-04	MERTK	17289	NM_008587	7106354	CAACUGGUCGUAAAUUAUA
244909	Plate3	B10	M-040878-01	D-040878-01	MET	17295	NM_008591	146198695	GGACUUUGCUGGACAAUGA
244910	Plate3	B10	M-040878-01	D-040878-02	MET	17295	NM_008591	146198695	GAACAGCGAGCUAAAUAUA
244911	Plate3	B10	M-040878-01	D-040878-03	MET	17295	NM_008591	146198695	GGGAAGAAGUGUUUAAUAU
244912	Plate3	B10	M-040878-01	D-040878-04	MET	17295	NM_008591	146198695	CCAGAGACAUGUACGAUAA
244909	Plate3	B11	M-062246-00	D-062246-01	MPP1	17524	NM_008621	31982179	GAGUUCGUCUCAUACAAUU
244910	Plate3	B11	M-062246-00	D-062246-02	MPP1	17524	NM_008621	31982179	GGGAAGGAGUAUCAUUUCA
244911	Plate3	B11	M-062246-00	D-062246-03	MPP1	17524	NM_008621	31982179	UAACCGACCUGAGACUUCA
244912	Plate3	B11	M-062246-00	D-062246-04	MPP1	17524	NM_008621	31982179	GGCCAUCCGUAGUCAGUAU
244909	Plate3	C02	M-045536-01	D-045536-01	NDRG1	17988	NM_008681	118150657	CGAGCAACCUACACUUAUU
244910	Plate3	C02	M-045536-01	D-045536-02	NDRG1	17988	NM_008681	118150657	GGAGAUACACAACAACGUG
244911	Plate3	C02	M-045536-01	D-045536-03	NDRG1	17988	NM_008681	118150657	GGGCAACCGUCCUGUCAUC
244912	Plate3	C02	M-045536-01	D-045536-04	NDRG1	17988	NM_008681	118150657	AGACAACUCUCCUGCCGUG
244909	Plate3	C03	M-040100-01	D-040100-01	MAP4K4	26921	NM_008696	145279236	GACCAACUCUGGCUUGUUA
244910	Plate3	C03	M-040100-01	D-040100-02	MAP4K4	26921	NM_008696	145279236	GAAGCCAUAUCACAAAUUU
244911	Plate3	C03	M-040100-01	D-040100-03	MAP4K4	26921	NM_008696	145279236	UCACUUGGAUGGUGUAUUU
244912	Plate3	C03	M-040100-01	D-040100-04	MAP4K4	26921	NM_008696	145279236	GCAAAUGGAUGUGCUCGAA
244909	Plate3	C04	M-042021-01	D-042021-01	NLK	18099	NM_008702	149408131	GGCGUUGUCUGGUCAGUAA
244910	Plate3	C04	M-042021-01	D-042021-02	NLK	18099	NM_008702	149408131	GGAUAGACCAAUUGGAUAU
244911	Plate3	C04	M-042021-01	D-042021-03	NLK	18099	NM_008702	149408131	GCUCGGAUCAUGUCAAAGU
244912	Plate3	C04	M-042021-01	D-042021-04	NLK	18099	NM_008702	149408131	CGACAGGUUAAAGAAAUUA
244909	Plate3	C05	M-040142-00	D-040142-01	NME1	18102	NM_008704	38327645	UUACUGGCCUGGUGAAAUA
244910	Plate3	C05	M-040142-00	D-040142-02	NME1	18102	NM_008704	38327645	GCGCAGAACUGGAUCUAUG
244911	Plate3	C05	M-040142-00	D-040142-03	NME1	18102	NM_008704	38327645	UGGCAGCGAUUCUGUAAAG
244912	Plate3	C05	M-040142-00	D-040142-04	NME1	18102	NM_008704	38327645	GAGGAGACUUCUGCAUCCA
244909	Plate3	C06	M-040787-00	D-040787-01	NRP	18186	NM_008737	6679133	GCACAAAUCUCUGAAACUA
244910	Plate3	C06	M-040787-00	D-040787-02	NRP	18186	NM_008737	6679133	AAUCAGAGUUCCCGACAUA
244911	Plate3	C06	M-040787-00	D-040787-03	NRP	18186	NM_008737	6679133	UGUCAAGACUUACAGAGUA
244912	Plate3	C06	M-040787-00	D-040787-04	NRP	18186	NM_008737	6679133	GAAGUUCUGUGGGAAGAUU
244909	Plate3	C07	M-041561-01	D-041561-01	NTRK3	18213	NM_008746	161016808	CAACCUGACUGUCCGAGAA
244910	Plate3	C07	M-041561-01	D-041561-02	NTRK3	18213	NM_008746	161016808	UGUAGUUUCUGGCGGAUUU
244911	Plate3	C07	M-041561-01	D-041561-03	NTRK3	18213	NM_008746	161016808	GCAUCAACAUUACGGACAU
244912	Plate3	C07	M-041561-01	D-041561-04	NTRK3	18213	NM_008746	161016808	GGAACAUUGCAUUGAGUUU
244909	Plate3	C08	M-040616-01	D-040616-01	PAK3	18481	NM_008778	117606271	GCAAUGGGCACGACUACUC
244910	Plate3	C08	M-040616-01	D-040616-02	PAK3	18481	NM_008778	117606271	UUAGAUAGCUACUUAGUGG
244911	Plate3	C08	M-040616-01	D-040616-03	PAK3	18481	NM_008778	117606271	UAUAUGAGCUUUACGUCAG
244912	Plate3	C08	M-040616-01	D-040616-04	PAK3	18481	NM_008778	117606271	GACAAGAGGUGGCCAUAAA
244909	Plate3	C09	M-040145-01	D-040145-01	PCTK3	18557	NM_008795	162417989	CCAAAUCAGUGCCUACAAA
244910	Plate3	C09	M-040145-01	D-040145-02	PCTK3	18557	NM_008795	162417989	ACAGUGACCUGAAACAGUA
244911	Plate3	C09	M-040145-01	D-040145-03	PCTK3	18557	NM_008795	162417989	GGAAACAUAUGUGAAACUG
244912	Plate3	C09	M-040145-01	D-040145-04	PCTK3	18557	NM_008795	162417989	GAAACACGCCAAUAUUGUG
244909	Plate3	C10	M-040038-01	D-040038-01	PEG3	18616	NM_008817	58331165	GGGAGAACCUCUAUGAAUA
244910	Plate3	C10	M-040038-01	D-040038-02	PEG3	18616	NM_008817	58331165	GGAGAGUCCUUUAUUCAUA
244911	Plate3	C10	M-040038-01	D-040038-03	PEG3	18616	NM_008817	58331165	GAAGAGGCGUUACCACUUU
244912	Plate3	C10	M-040038-01	D-040038-04	PEG3	18616	NM_008817	58331165	CCAGAAAGCUCGUGCCAAA
244909	Plate3	C11	M-059057-01	D-059057-01	PFKFB1	18639	NM_008824	142361607	CGGCAGUCCUGAUUACAUA
244910	Plate3	C11	M-059057-01	D-059057-02	PFKFB1	18639	NM_008824	142361607	UAAAUAUCGUUACCGCUAU
244911	Plate3	C11	M-059057-01	D-059057-03	PFKFB1	18639	NM_008824	142361607	UACCACAGUUCACUAAUUC
244912	Plate3	C11	M-059057-01	D-059057-04	PFKFB1	18639	NM_008824	142361607	CUAGCAUACUUCCUGGAUA
244909	Plate3	D02	M-041829-01	D-041829-01	PFKFB2	18640	NM_008825	87116671	UAAAGGCGCAGAUGAGUUA
244910	Plate3	D02	M-041829-01	D-041829-02	PFKFB2	18640	NM_008825	87116671	CUAAGAAACUAACACGCUA
244911	Plate3	D02	M-041829-01	D-041829-03	PFKFB2	18640	NM_008825	87116671	CCAAUAUUCUGGAGGUAAA
244912	Plate3	D02	M-041829-01	D-041829-04	PFKFB2	18640	NM_008825	87116671	UCUACUACCUGAUGAAUAU
244909	Plate3	D03	M-060388-01	D-060388-01	PFKL	18641	NM_008826	158341668	CCACAGAGUUCCUAUACAA
244910	Plate3	D03	M-060388-01	D-060388-02	PFKL	18641	NM_008826	158341668	GAAGCUACGUGAUGUCUAC
244911	Plate3	D03	M-060388-01	D-060388-03	PFKL	18641	NM_008826	158341668	GCUCAGCGUUUCCAAUAUC
244912	Plate3	D03	M-060388-01	D-060388-04	PFKL	18641	NM_008826	158341668	GAACGAGAAGUGUCACGAA
244909	Plate3	D04	M-040302-01	D-040302-01	PGK1	18655	NM_008828	70778975	GAGCCAAGAUUGUCAAAGA
244910	Plate3	D04	M-040302-01	D-040302-02	PGK1	18655	NM_008828	70778975	GCAAGGAUGUUCUGUUCUU
244911	Plate3	D04	M-040302-01	D-040302-03	PGK1	18655	NM_008828	70778975	GAGCUAAGCAGAUUGUUUG
244912	Plate3	D04	M-040302-01	D-040302-04	PGK1	18655	NM_008828	70778975	AAGAUUACCUUGCCUGUUG
244909	Plate3	D05	M-048299-01	D-048299-01	PHKA1	18679	NM_173021	153945787	GAGAUAAUGUGUACAGUAU
244910	Plate3	D05	M-048299-01	D-048299-02	PHKA1	18679	NM_173021	153945787	CCAAACAGGUAAAUUGUCA
244911	Plate3	D05	M-048299-01	D-048299-03	PHKA1	18679	NM_173021	153945787	GAAUUGAUGUGGAGACCAU
244912	Plate3	D05	M-048299-01	D-048299-04	PHKA1	18679	NM_173021	153945787	GAACGUGGCGAUAAGACAA
244909	Plate3	D06	M-040730-00	D-040730-01	PIK3CA	18706	NM_008839	6679316	UAAAGAAACUCCAUGCUUA
244910	Plate3	D06	M-040730-00	D-040730-02	PIK3CA	18706	NM_008839	6679316	GAUCUCAACUCGCCUCAUA
244911	Plate3	D06	M-040730-00	D-040730-03	PIK3CA	18706	NM_008839	6679316	GCAAGUAUAUUCUGAAAGU
244912	Plate3	D06	M-040730-00	D-040730-04	PIK3CA	18706	NM_008839	6679316	GGACAGCUGUUUCAUAUAG
244909	Plate3	D07	M-041085-00	D-041085-01	PIK3R2	18709	NM_008841	6679320	GGAUGGAUCUUCUGAGUCA
244910	Plate3	D07	M-041085-00	D-041085-02	PIK3R2	18709	NM_008841	6679320	GGACAAGAGCCGCGAAUAU
244911	Plate3	D07	M-041085-00	D-041085-03	PIK3R2	18709	NM_008841	6679320	GACAGUGAAUGCUACAGUA
244912	Plate3	D07	M-041085-00	D-041085-04	PIK3R2	18709	NM_008841	6679320	CCACAGCUCUGGCCAAUGG
244909	Plate3	D08	M-040685-00	D-040685-01	PIM1	18712	NM_008842	9506972	GAUCGGCCCUCCUUUGAAG
244910	Plate3	D08	M-040685-00	D-040685-02	PIM1	18712	NM_008842	9506972	GUCAGCACCUUAUUAAAUG
244911	Plate3	D08	M-040685-00	D-040685-03	PIM1	18712	NM_008842	9506972	GGACUUCUCGGGCGUCAUU
244912	Plate3	D08	M-040685-00	D-040685-04	PIM1	18712	NM_008842	9506972	GGACGAGAACAUCUUAAUC
244909	Plate3	D09	M-042927-00	D-042927-01	PIP5K1C	18717	NM_008844	6679322	GGAAGGCCCUCGUCCAUGA
244910	Plate3	D09	M-042927-00	D-042927-02	PIP5K1C	18717	NM_008844	6679322	CGGGAGAGACUACGUAUAA
244911	Plate3	D09	M-042927-00	D-042927-03	PIP5K1C	18717	NM_008844	6679322	CCACGGCCAUGGAGUCUAU
244912	Plate3	D09	M-042927-00	D-042927-04	PIP5K1C	18717	NM_008844	6679322	CGGCGAGAGCGACACAUAA
244909	Plate3	D10	M-040163-01	D-040163-01	Pip4k2a	18718	NM_008845	126012549	GCAAUUAAAUGCCAUGAGA
244910	Plate3	D10	M-040163-01	D-040163-02	Pip4k2a	18718	NM_008845	126012549	UCAAAUCCCUGUCAUGUUG
244911	Plate3	D10	M-040163-01	D-040163-03	Pip4k2a	18718	NM_008845	126012549	GAGCUGAGAUCUCGACUGU
244912	Plate3	D10	M-040163-01	D-040163-04	Pip4k2a	18718	NM_008845	126012549	CGACCAAGAUUUCCAGAAU
244909	Plate3	D11	M-041182-01	D-041182-01	Pip5k1b	18719	NM_008846	110835699	GGAAAGCCCUUGUUUAUGA
244910	Plate3	D11	M-041182-01	D-041182-02	Pip5k1b	18719	NM_008846	110835699	GACCAGCGAUGAUGAAUUU
244911	Plate3	D11	M-041182-01	D-041182-03	Pip5k1b	18719	NM_008846	110835699	CAAGGACUCUUCUGCCAAA
244912	Plate3	D11	M-041182-01	D-041182-04	Pip5k1b	18719	NM_008846	110835699	GCAGUGAACCUCUGAUAGA
244909	Plate3	E02	M-041183-00	D-041183-01	PIP5K1B	18720	NM_008847	31982832	GGAAAGCACUGGUCCAUGA
244910	Plate3	E02	M-041183-00	D-041183-02	PIP5K1B	18720	NM_008847	31982832	GAAAGGUGCCAUCCAGUUA
244911	Plate3	E02	M-041183-00	D-041183-03	PIP5K1B	18720	NM_008847	31982832	GGACAACCUUUGCAAAUAC
244912	Plate3	E02	M-041183-00	D-041183-04	PIP5K1B	18720	NM_008847	31982832	GAGCACAAGUGACCACCAA
244909	Plate3	E03	M-047080-00	D-047080-01	PRKACA	18747	NM_008854	24475738	GCAAGGAGUUUACUGAGUU
244910	Plate3	E03	M-047080-00	D-047080-02	PRKACA	18747	NM_008854	24475738	GAAUACAGCCCAGUUGGAU
244911	Plate3	E03	M-047080-00	D-047080-03	PRKACA	18747	NM_008854	24475738	GUGAAAGGCCGUACUUGGA
244912	Plate3	E03	M-047080-00	D-047080-04	PRKACA	18747	NM_008854	24475738	GGGAACCACUACGCCAUGA
244909	Plate3	E04	M-048412-01	D-048412-01	Prkcb	18751	NM_008855	116734871	GGAUGAAACUGACCGAUUU
244910	Plate3	E04	M-048412-01	D-048412-02	Prkcb	18751	NM_008855	116734871	CUCCAGAGAUCAUUGCUUA
244911	Plate3	E04	M-048412-01	D-048412-03	Prkcb	18751	NM_008855	116734871	GCGGAAGGGUACAGAUGAA
244912	Plate3	E04	M-048412-01	D-048412-04	Prkcb	18751	NM_008855	116734871	AGUUUAAGAUCCACACGUA
244909	Plate3	E05	M-040158-01	D-040158-01	PRKCH	18755	NM_008856	118130661	GAGAAGAUGUCAGCAAUUU
244910	Plate3	E05	M-040158-01	D-040158-02	PRKCH	18755	NM_008856	118130661	GACAAGGACUUCAGUGUAA
244911	Plate3	E05	M-040158-01	D-040158-03	PRKCH	18755	NM_008856	118130661	GAAAUGGGAUCGGUGUUAA
244912	Plate3	E05	M-040158-01	D-040158-04	PRKCH	18755	NM_008856	118130661	GGACAUCUUCCUAUGAUUA
244909	Plate3	E06	M-040822-01	D-040822-01	PRKCI	18759	NM_008857	133778988	GCAAACUGCUGGUUCAUAA
244910	Plate3	E06	M-040822-01	D-040822-02	PRKCI	18759	NM_008857	133778988	GAGCAGCCGUUCACCAUGA
244911	Plate3	E06	M-040822-01	D-040822-03	PRKCI	18759	NM_008857	133778988	GCAGUGAGGUUCGAGAUAU
244912	Plate3	E06	M-040822-01	D-040822-04	PRKCI	18759	NM_008857	133778988	GAAGAAAGAGCUCGUCAAU
244909	Plate3	E07	M-048415-01	D-048415-01	Prkd1	18760	NM_008858	153945801	GAAGAGAUGUAGCUAUUAA
244910	Plate3	E07	M-048415-01	D-048415-02	Prkd1	18760	NM_008858	153945801	GAAAGAGUGUUUGUUGUUA
244911	Plate3	E07	M-048415-01	D-048415-03	Prkd1	18760	NM_008858	153945801	CAUAAGAGAUGUGCAUUUA
244912	Plate3	E07	M-048415-01	D-048415-04	Prkd1	18760	NM_008858	153945801	CAGCGAAUGUAGUGUAUUA
244909	Plate3	E08	M-048426-01	D-048426-01	PRKCQ	18761	NM_008859	118130636	GAUUCAAAGUCUACAACUA
244910	Plate3	E08	M-048426-01	D-048426-02	PRKCQ	18761	NM_008859	118130636	GGUAUAAACCAGAAGCUAA
244911	Plate3	E08	M-048426-01	D-048426-03	PRKCQ	18761	NM_008859	118130636	GCACUAGCGAUGAUUGAAA
244912	Plate3	E08	M-048426-01	D-048426-04	PRKCQ	18761	NM_008859	118130636	GCGGACAGAAAUAUGGUUA
244909	Plate3	E09	M-058823-00	D-058823-01	PRKAR1B	19085	NM_008923	31543508	CCUCAAGUGUGUGAAGUUA
244910	Plate3	E09	M-058823-00	D-058823-02	PRKAR1B	19085	NM_008923	31543508	GGAAACGCAAGAUGUAUGA
244911	Plate3	E09	M-058823-00	D-058823-03	PRKAR1B	19085	NM_008923	31543508	GGGAAUGGGUGACCAACAU
244912	Plate3	E09	M-058823-00	D-058823-04	PRKAR1B	19085	NM_008923	31543508	GUAUCGACCGUGACAGCUA
244909	Plate3	E10	M-042734-01	D-042734-01	PRKAR2A	19087	NM_008924	118130621	GAAGUGAGCAUCUUGAUUA
244910	Plate3	E10	M-042734-01	D-042734-02	PRKAR2A	19087	NM_008924	118130621	CGACAGCUUCUAUAUCAUA
244911	Plate3	E10	M-042734-01	D-042734-03	PRKAR2A	19087	NM_008924	118130621	UAGCAAAUUUACUAGACGA
244912	Plate3	E10	M-042734-01	D-042734-04	PRKAR2A	19087	NM_008924	118130621	GAAUAAUCGCACAGGGUGA
244909	Plate3	E11	M-048665-00	D-048665-01	PRKCSH	19089	NM_008925	6679464	GAGUACGUCUACCGGCUUU
244910	Plate3	E11	M-048665-00	D-048665-02	PRKCSH	19089	NM_008925	6679464	UCAGUGCGAUGAAGUACGA
244911	Plate3	E11	M-048665-00	D-048665-03	PRKCSH	19089	NM_008925	6679464	CGUGAAGGGUUCCGCCUGA
244912	Plate3	E11	M-048665-00	D-048665-04	PRKCSH	19089	NM_008925	6679464	GAAGUCGAACGGUCCUUGA
244909	Plate3	F02	M-062310-01	D-062310-01	PRKG2	19092	NM_008926	188219584	AAACACAGGUGGUUAAAUG
244910	Plate3	F02	M-062310-01	D-062310-02	PRKG2	19092	NM_008926	188219584	CGUCAGAUCAGCCAAUAUA
244911	Plate3	F02	M-062310-01	D-062310-03	PRKG2	19092	NM_008926	188219584	CGUGAUAGAUCGAGAAACA
244912	Plate3	F02	M-062310-01	D-062310-04	PRKG2	19092	NM_008926	188219584	GAAAUGUCAGGCUGGGAUA
244909	Plate3	F03	M-040605-01	D-040605-01	MAP2K1	26395	NM_008927	142372689	CGGGAGAAGCACAAGAUUA
244910	Plate3	F03	M-040605-01	D-040605-02	MAP2K1	26395	NM_008927	142372689	GGUUAUGGCUAGAAAGCUG
244911	Plate3	F03	M-040605-01	D-040605-03	MAP2K1	26395	NM_008927	142372689	GAUCCUACAUGUCGCCUGA
244912	Plate3	F03	M-040605-01	D-040605-04	MAP2K1	26395	NM_008927	142372689	GCAGCUAAUUGACUCUAUG
244909	Plate3	F04	M-040121-01	D-040121-01	MAP2K3	26397	NM_008928	158508668	GAUCAACCCUGAACUGAAU
244910	Plate3	F04	M-040121-01	D-040121-02	MAP2K3	26397	NM_008928	158508668	GCUACAAUGUCAAGUCUGA
244911	Plate3	F04	M-040121-01	D-040121-03	MAP2K3	26397	NM_008928	158508668	GGAGAUCGCUGUGUCUAUC
244912	Plate3	F04	M-040121-01	D-040121-04	MAP2K3	26397	NM_008928	158508668	GCGAUUCCCUUAUGAGUCU
244909	Plate3	F05	M-060402-01	D-060402-01	Twf1	19230	NM_008971	118130603	GUAAGAAGCAGCUCAACUA
244910	Plate3	F05	M-060402-01	D-060402-02	Twf1	19230	NM_008971	118130603	GGAUACACGUGCAGCAUAA
244911	Plate3	F05	M-060402-01	D-060402-03	Twf1	19230	NM_008971	118130603	CGGAUUUCCUGUACGAUGA
244912	Plate3	F05	M-060402-01	D-060402-04	Twf1	19230	NM_008971	118130603	CCAAGGAUUCAGCGCGUUA
244909	Plate3	F06	M-047980-01	D-047980-01	MAP4K2	26412	NM_009006	118130565	GGACCUAUGGCGACGUUUA
244910	Plate3	F06	M-047980-01	D-047980-02	MAP4K2	26412	NM_009006	118130565	GACCGAUUGUGGAUCUGUA
244911	Plate3	F06	M-047980-01	D-047980-03	MAP4K2	26412	NM_009006	118130565	UAAGAGAUAAGACGCGUUG
244912	Plate3	F06	M-047980-01	D-047980-04	MAP4K2	26412	NM_009006	118130565	GCCGAAGCCUCGAUACCAA
244909	Plate3	F07	M-040150-00	D-040150-01	RIPK1	19766	NM_009068	34328466	GAAUGAGGCUUACAACAGA
244910	Plate3	F07	M-040150-00	D-040150-02	RIPK1	19766	NM_009068	34328466	GAAAGAGUAUCCAGAUCAA
244911	Plate3	F07	M-040150-00	D-040150-03	RIPK1	19766	NM_009068	34328466	GAGAUGGACUGAAAGAGAA
244912	Plate3	F07	M-040150-00	D-040150-04	RIPK1	19766	NM_009068	34328466	GGAGCAAACUGACUAAGGA
244909	Plate3	F08	M-046504-01	D-046504-01	ROCK1	19877	NM_009071	134948665	GCAAAGAGAUUGUUAGAAU
244910	Plate3	F08	M-046504-01	D-046504-02	ROCK1	19877	NM_009071	134948665	AGACACAGCUGUAAGAUUA
244911	Plate3	F08	M-046504-01	D-046504-03	ROCK1	19877	NM_009071	134948665	UGUCGAAGAUGCCAUGUUA
244912	Plate3	F08	M-046504-01	D-046504-04	ROCK1	19877	NM_009071	134948665	GACCUUCAAGCACGAAUUA
244909	Plate3	F09	M-040429-01	D-040429-01	ROCK2	19878	NM_009072	134949012	CAAUGAAGCUUCUUAGUAA
244910	Plate3	F09	M-040429-01	D-040429-02	ROCK2	19878	NM_009072	134949012	GAACGAGGAUGUUAGAAAU
244911	Plate3	F09	M-040429-01	D-040429-03	ROCK2	19878	NM_009072	134949012	GCGGAAAGCUGAUCAUGAA
244912	Plate3	F09	M-040429-01	D-040429-04	ROCK2	19878	NM_009072	134949012	GAUGAUGGCUAGACACAAA
244909	Plate3	F10	M-046427-00	D-046427-01	MST1R	19882	NM_009074	6677764	CCUCCUACCUCAUCAAAUA
244910	Plate3	F10	M-046427-00	D-046427-02	MST1R	19882	NM_009074	6677764	GCAUGGCACUUCACGCUAU
244911	Plate3	F10	M-046427-00	D-046427-03	MST1R	19882	NM_009074	6677764	GUACAAAUAGUGCGGUGUU
244912	Plate3	F10	M-046427-00	D-046427-04	MST1R	19882	NM_009074	6677764	CCGUUGCCCUGAUCUUUAA
244909	Plate3	F11	M-045777-01	D-045777-01	RPS6KA1	20111	NM_009097	158636006	GCGGCGAGCUGCUGGAUAA
244910	Plate3	F11	M-045777-01	D-045777-02	RPS6KA1	20111	NM_009097	158636006	GGAAUAAGCUCUACCGGCG
244911	Plate3	F11	M-045777-01	D-045777-17	RPS6KA1	20111	NM_009097	158636006	ACGUAGUAAAGGAGACGAU
244912	Plate3	F11	M-045777-01	D-045777-18	RPS6KA1	20111	NM_009097	158636006	UUGAGAUUCUUCUGCGGUA
244909	Plate3	G02	M-040122-01	D-040122-01	MAP2K4	26398	NM_009157	145966829	GCAAAGCACUGAAGUUGAA
244910	Plate3	G02	M-040122-01	D-040122-02	MAP2K4	26398	NM_009157	145966829	CAUCAAACCUUCCAAUAUU
244911	Plate3	G02	M-040122-01	D-040122-03	MAP2K4	26398	NM_009157	145966829	GAAAGACCUUGGAGAAAUU
244912	Plate3	G02	M-040122-01	D-040122-04	MAP2K4	26398	NM_009157	145966829	GAACAACACUGGGAUUUCA
244909	Plate3	G03	M-044700-01	D-044700-01	PTK6	20459	NM_009184	133893003	GGAGUGCCCACCCAACAUA
244910	Plate3	G03	M-044700-01	D-044700-02	PTK6	20459	NM_009184	133893003	GAGCCUGUCUCAUGGCCUA
244911	Plate3	G03	M-044700-01	D-044700-03	PTK6	20459	NM_009184	133893003	GCGUGACUCUGAUGAGAAA
244912	Plate3	G03	M-044700-01	D-044700-04	PTK6	20459	NM_009184	133893003	UCACCUGGGUCCUAAGUAU
244909	Plate3	G04	M-050751-01	D-050751-01	SEPHS2	20768	NM_009266	142976633	GCGCAUAGCUUGUGCCAAU
244910	Plate3	G04	M-050751-01	D-050751-02	SEPHS2	20768	NM_009266	142976633	GGUAUUAACCAAACCUUUA
244911	Plate3	G04	M-050751-01	D-050751-03	SEPHS2	20768	NM_009266	142976633	GGAAGUAGAGUUAGCCUAU
244912	Plate3	G04	M-050751-01	D-050751-04	SEPHS2	20768	NM_009266	142976633	GUGGUCAACCCGUGGAUUA
244909	Plate3	G05	M-055142-00	D-055142-01	SRPK2	20817	NM_009274	47059479	CCACAUAGCCCACAUCAUA
244910	Plate3	G05	M-055142-00	D-055142-02	SRPK2	20817	NM_009274	47059479	GAUAAUUCACACCGACAUA
244911	Plate3	G05	M-055142-00	D-055142-03	SRPK2	20817	NM_009274	47059479	CAUGGUAGUUCAGCUAAUU
244912	Plate3	G05	M-055142-00	D-055142-04	SRPK2	20817	NM_009274	47059479	UGAAGAGUAUCAUUCGACA
244909	Plate3	G06	M-058447-01	D-058447-01	STC1	20855	NM_009285	134053907	CAACAGAUACUACAACAGA
244910	Plate3	G06	M-058447-01	D-058447-02	STC1	20855	NM_009285	134053907	UCAAAGAGAGCUUAAAGUG
244911	Plate3	G06	M-058447-01	D-058447-03	STC1	20855	NM_009285	134053907	GUAAAUCCUUCUUGUACAG
244912	Plate3	G06	M-058447-01	D-058447-17	STC1	20855	NM_009285	134053907	GUGAAUUCCUUCUACGAUA
244909	Plate3	G07	M-044001-01	D-044001-01	STK10	20868	NM_009288	126362972	GAGAAAGUCCCGUGAAUAU
244910	Plate3	G07	M-044001-01	D-044001-02	STK10	20868	NM_009288	126362972	GCGAGAAGAUCAAGCAGUU
244911	Plate3	G07	M-044001-01	D-044001-03	STK10	20868	NM_009288	126362972	GGCAUGACCUGCUGCGUAA
244912	Plate3	G07	M-044001-01	D-044001-04	STK10	20868	NM_009288	126362972	GCUGGCAACGUGCUUAUGA
244909	Plate3	G08	M-040579-01	D-040579-01	Slk	20874	NM_009289	142360252	GGUUGAGAUUGACAUAUUA
244910	Plate3	G08	M-040579-01	D-040579-02	Slk	20874	NM_009289	142360252	GAGAAUGCCUGAAUAACAA
244911	Plate3	G08	M-040579-01	D-040579-03	Slk	20874	NM_009289	142360252	GUAAGAAGCGACAAUAUGA
244912	Plate3	G08	M-040579-01	D-040579-04	Slk	20874	NM_009289	142360252	GAGGAUAAAUUUAGCAACA
244909	Plate3	G09	M-040617-00	D-040617-01	TGFBR1	21812	NM_009370	40254607	UAGCUGAAAUUGACCUAAU
244910	Plate3	G09	M-040617-00	D-040617-02	TGFBR1	21812	NM_009370	40254607	UGACAGCUUUGCGAAUUAA
244911	Plate3	G09	M-040617-00	D-040617-03	TGFBR1	21812	NM_009370	40254607	GGCAGUUACUACAACAUAU
244912	Plate3	G09	M-040617-00	D-040617-04	TGFBR1	21812	NM_009370	40254607	GAAUAGAUACACUGUUACU
244909	Plate3	G10	M-040618-00	D-040618-01	TGFBR2	21813	NM_009371	27363473	GUGAGAAGCCGCAUGAAGU
244910	Plate3	G10	M-040618-00	D-040618-02	TGFBR2	21813	NM_009371	27363473	GAAAUGACGUCCCGCUGCA
244911	Plate3	G10	M-040618-00	D-040618-03	TGFBR2	21813	NM_009371	27363473	GAACACCUCAGAGCAGUUU
244912	Plate3	G10	M-040618-00	D-040618-04	TGFBR2	21813	NM_009371	27363473	GACCGUGGCUGUCAAGAUC
244909	Plate3	G11	M-042335-01	D-042335-01	Tssk1	22114	NM_009435	112734850	CGACUGAUAUUAAGCAAGA
244910	Plate3	G11	M-042335-01	D-042335-02	Tssk1	22114	NM_009435	112734850	GGAGAGGGCUCAUAUGCCA
244911	Plate3	G11	M-042335-01	D-042335-03	Tssk1	22114	NM_009435	112734850	GAAAGAAGUUCCACCAGCU
244912	Plate3	G11	M-042335-01	D-042335-04	Tssk1	22114	NM_009435	112734850	GCUCUAUUGUCAAGACCUA
244909	Plate3	H02	M-051637-01	D-051637-01	Tssk2	22115	NM_009436	112734842	GAACCUAACUGGUGAGUGC
244910	Plate3	H02	M-051637-01	D-051637-02	Tssk2	22115	NM_009436	112734842	GGCAAGGGCUCCUACGCAA
244911	Plate3	H02	M-051637-01	D-051637-03	Tssk2	22115	NM_009436	112734842	AACCACCGUUCCAUCAUUA
244912	Plate3	H02	M-051637-01	D-051637-04	Tssk2	22115	NM_009436	112734842	GCUGAUUGCAAGUUGGAUA
244909	Plate3	H03	M-040941-01	D-040941-01	AXL	26362	NM_009465	133892528	GGAAAGAGGUGAACUGGUA
244910	Plate3	H03	M-040941-01	D-040941-02	AXL	26362	NM_009465	133892528	CAAGAUGAAUGGAAAGUUG
244911	Plate3	H03	M-040941-01	D-040941-03	AXL	26362	NM_009465	133892528	GGAACUGCAUGCUGAAUGA
244912	Plate3	H03	M-040941-01	D-040941-04	AXL	26362	NM_009465	133892528	GGAAGAAGGAGACUCGAUA
244909	Plate3	H04	M-040155-00	D-040155-01	ULK1	22241	NM_009469	40254401	CCACUCAGGUGCACAAUUA
244910	Plate3	H04	M-040155-00	D-040155-02	ULK1	22241	NM_009469	40254401	UCACAAAGCCCUGCUAUUG
244911	Plate3	H04	M-040155-00	D-040155-03	ULK1	22241	NM_009469	40254401	GCAUGGACUUUGAUGAAUU
244912	Plate3	H04	M-040155-00	D-040155-04	ULK1	22241	NM_009469	40254401	UUACGGACCUGCUGCUUAA
244909	Plate3	H05	M-040623-01	D-040623-01	WEE1	22390	NM_009516	114431231	GCGCAGAGCAGUUACGAAU
244910	Plate3	H05	M-040623-01	D-040623-02	WEE1	22390	NM_009516	114431231	CCACGUCGUUCGCUAUUUC
244911	Plate3	H05	M-040623-01	D-040623-03	WEE1	22390	NM_009516	114431231	UCUGUCAGCCUUACUAUAU
244912	Plate3	H05	M-040623-01	D-040623-04	WEE1	22390	NM_009516	114431231	CUUCUCGACUUAUUGGAAA
244909	Plate3	H06	M-040156-01	D-040156-01	Yes1	22612	NM_009535	118130336	GGAAAUCCCUCGAGAAUCA
244910	Plate3	H06	M-040156-01	D-040156-02	Yes1	22612	NM_009535	118130336	UAAGAAGGGUGAACGAUUU
244911	Plate3	H06	M-040156-01	D-040156-03	Yes1	22612	NM_009535	118130336	GCGGAAAGAUUACUUCUGA
244912	Plate3	H06	M-040156-01	D-040156-04	Yes1	22612	NM_009535	118130336	GAAGGAUCCUGAUGAAAGA
244909	Plate3	H07	M-062434-00	D-062434-01	ZAP70	22637	NM_009539	31981915	GGAAGGAGCAGGGCACAUA
244910	Plate3	H07	M-062434-00	D-062434-02	ZAP70	22637	NM_009539	31981915	GGACUAAUUUACCGCUUGA
244911	Plate3	H07	M-062434-00	D-062434-03	ZAP70	22637	NM_009539	31981915	GACGUGCGCUUCCACCAUU
244912	Plate3	H07	M-062434-00	D-062434-04	ZAP70	22637	NM_009539	31981915	CAACGUAUGCGGAACUAUU
244909	Plate3	H08	M-040608-01	D-040608-01	MAP3K12	26404	NM_009582	141803505	GCACUGAAUUGGACAACUC
244910	Plate3	H08	M-040608-01	D-040608-02	MAP3K12	26404	NM_009582	141803505	GGACAUCGCCUCCGCUGAU
244911	Plate3	H08	M-040608-01	D-040608-03	MAP3K12	26404	NM_009582	141803505	GCAAGACCCGUCACCGAAA
244912	Plate3	H08	M-040608-01	D-040608-04	MAP3K12	26404	NM_009582	141803505	GCGGUGUCCUGGUCUACUA
244909	Plate3	H09	M-043004-01	D-043004-01	ACVRL1	11482	NM_009612	108936964	GCAAUGUGCUGGUCAAGAG
244910	Plate3	H09	M-043004-01	D-043004-02	ACVRL1	11482	NM_009612	108936964	AACCAUCACUGCUGCUAUA
244911	Plate3	H09	M-043004-01	D-043004-03	ACVRL1	11482	NM_009612	108936964	GCUCUAGGCUUGUGGCGUG
244912	Plate3	H09	M-043004-01	D-043004-04	ACVRL1	11482	NM_009612	108936964	GACGGUAGCUCGGCAGGUU
244909	Plate3	H10	M-040709-01	D-040709-01	AKT1	11651	NM_009652	133891722	CAAGAACGAUGGCACCUUU
244910	Plate3	H10	M-040709-01	D-040709-03	AKT1	11651	NM_009652	133891722	GCACAAUGCCAGCUGAUGA
244911	Plate3	H10	M-040709-01	D-040709-04	AKT1	11651	NM_009652	133891722	GAGGUUGCCCACACGCUUA
244912	Plate3	H10	M-040709-01	D-040709-18	AKT1	11651	NM_009652	133891722	GCUUCUAUGGUGCGGAGAU
244909	Plate3	H11	M-042948-00	D-042948-01	ARAF	11836	NM_009703	27545180	CAGCUGAGGUGAUCCGUAU
244910	Plate3	H11	M-042948-00	D-042948-02	ARAF	11836	NM_009703	27545180	CAUCAUUCAUCGAGACCUA
244911	Plate3	H11	M-042948-00	D-042948-03	ARAF	11836	NM_009703	27545180	GGGAAGGCAUGAGUGUCUA
244912	Plate3	H11	M-042948-00	D-042948-04	ARAF	11836	NM_009703	27545180	GGACUGCUGUGUGGUCUAC
244913	Plate4	A02	M-061516-01	D-061516-01	BCKDK	12041	NM_009739	88853585	GUGGAGGAAUCGCUCAUAA
244914	Plate4	A02	M-061516-01	D-061516-02	BCKDK	12041	NM_009739	88853585	CCAUGCCGCUGGACUAUAU
244915	Plate4	A02	M-061516-01	D-061516-03	BCKDK	12041	NM_009739	88853585	CCACUUGGCGCUACAUGAA
244916	Plate4	A02	M-061516-01	D-061516-04	BCKDK	12041	NM_009739	88853585	CCUAGACACUCCCUACAAU
244913	Plate4	A03	M-040598-01	D-040598-01	BMPR1A	12166	NM_009758	133891829	GAGGAAUCGUGGAGGAAUA
244914	Plate4	A03	M-040598-01	D-040598-02	BMPR1A	12166	NM_009758	133891829	GGCAGAAUCUAGAUAGUAU
244915	Plate4	A03	M-040598-01	D-040598-03	BMPR1A	12166	NM_009758	133891829	GCUAGCUGGUUUAGAGAAA
244916	Plate4	A03	M-040598-01	D-040598-04	BMPR1A	12166	NM_009758	133891829	GCAGGACAAUAGAAUGUUG
244913	Plate4	A04	M-062471-01	D-062471-01	BMX	12169	NM_009759	141802105	GAGCAUUUAUGGUUCGGAA
244914	Plate4	A04	M-062471-01	D-062471-02	BMX	12169	NM_009759	141802105	CCCUAUGACUUAUAUGAUA
244915	Plate4	A04	M-062471-01	D-062471-03	BMX	12169	NM_009759	141802105	CAACAUACGCUAUAUUCCA
244916	Plate4	A04	M-062471-01	D-062471-04	BMX	12169	NM_009759	141802105	CGGAGUAUGCUCAAAGAAA
244913	Plate4	A05	M-044095-01	D-044095-01	BUB1B	12236	NM_009773	157951691	CCACUAAGCUCGAAUCCUA
244914	Plate4	A05	M-044095-01	D-044095-02	BUB1B	12236	NM_009773	157951691	GAGAGACGCGCUAUUAUAA
244915	Plate4	A05	M-044095-01	D-044095-03	BUB1B	12236	NM_009773	157951691	CCAGCCAGAUUGCAGAUUG
244916	Plate4	A05	M-044095-01	D-044095-04	BUB1B	12236	NM_009773	157951691	UAGCAGACCUAGCGCACUU
244913	Plate4	A06	M-059173-01	D-059173-01	CAMK2A	12322	NM_009792	161086915	GGACUUUCAUCGAUUCUAU
244914	Plate4	A06	M-059173-01	D-059173-02	CAMK2A	12322	NM_009792	161086915	GCAAAUGGCAGAUCGUCCA
244915	Plate4	A06	M-059173-01	D-059173-03	CAMK2A	12322	NM_009792	161086915	CAAAGUGCGCAAACAGGAA
244916	Plate4	A06	M-059173-01	D-059173-04	CAMK2A	12322	NM_009792	161086915	ACAAGAAGAACGAUGGUGU
244913	Plate4	A07	M-043023-01	D-043023-01	CAMK4	12326	NM_009793	161086921	GGGAUGAAGUGUCUUUAAA
244914	Plate4	A07	M-043023-01	D-043023-02	CAMK4	12326	NM_009793	161086921	GAAAGAUGCAGGUGUAAAA
244915	Plate4	A07	M-043023-01	D-043023-03	CAMK4	12326	NM_009793	161086921	CGACGGCUCUAACCGAGAU
244916	Plate4	A07	M-043023-01	D-043023-04	CAMK4	12326	NM_009793	161086921	CGAUUCAGCCAGAGUACUA
244913	Plate4	A08	M-048887-01	D-048887-01	CASK	12361	NM_009806	133504494	GAAAUGCGAGGGAGUAUUA
244914	Plate4	A08	M-048887-01	D-048887-02	CASK	12361	NM_009806	133504494	GUACGGCGAUGUAUCAACA
244915	Plate4	A08	M-048887-01	D-048887-03	CASK	12361	NM_009806	133504494	AGAGAGAGCCUUACGGAAA
244916	Plate4	A08	M-048887-01	D-048887-04	CASK	12361	NM_009806	133504494	ACUAAAGGGUGCAGUACUA
244913	Plate4	A09	M-043093-01	D-043093-01	CDC7	12545	NM_009863	126032302	GCAAAUCAGUUCUGUGUAG
244914	Plate4	A09	M-043093-01	D-043093-02	CDC7	12545	NM_009863	126032302	CACGAAAGCUAGCGACAAA
244915	Plate4	A09	M-043093-01	D-043093-04	CDC7	12545	NM_009863	126032302	GAUCAUGUGGUUAUUGCUA
244916	Plate4	A09	M-043093-01	D-043093-17	CDC7	12545	NM_009863	126032302	GAUAGAGUCUGCAGCGUUU
244913	Plate4	A10	M-040106-01	D-040106-01	CDK4	12567	NM_009870	161760639	GGAAAGCGACGCAGAGUGA
244914	Plate4	A10	M-040106-01	D-040106-02	CDK4	12567	NM_009870	161760639	UGGAAAUGCUGACCUUUAA
244915	Plate4	A10	M-040106-01	D-040106-03	CDK4	12567	NM_009870	161760639	CAACACCCGUGGACAUGUG
244916	Plate4	A10	M-040106-01	D-040106-04	CDK4	12567	NM_009870	161760639	GAUCUAAUGCGUCAGUUUC
244913	Plate4	A11	M-041971-00	D-041971-01	CDK5R	12569	NM_009871	40254597	CCAAGAUGCUGCAGAUCAA
244914	Plate4	A11	M-041971-00	D-041971-02	CDK5R	12569	NM_009871	40254597	UCGCGCAUCUCAACAAUGA
244915	Plate4	A11	M-041971-00	D-041971-03	CDK5R	12569	NM_009871	40254597	CCAAUGUGGUCUUCCUCUA
244916	Plate4	A11	M-041971-00	D-041971-04	CDK5R	12569	NM_009871	40254597	GGAAGAGGAUCGUGGCGGU
244913	Plate4	B02	M-043101-01	D-043101-01	CDK6	12571	NM_009873	133892426	UGAAAUGCCUGACGUUUAA
244914	Plate4	B02	M-043101-01	D-043101-02	CDK6	12571	NM_009873	133892426	AGACGUGGAUCAACUAGGA
244915	Plate4	B02	M-043101-01	D-043101-03	CDK6	12571	NM_009873	133892426	UGACAGAUAUUGACGAACU
244916	Plate4	B02	M-043101-01	D-043101-04	CDK6	12571	NM_009873	133892426	GAAACCAAGCUUACACUAG
244913	Plate4	B03	M-040601-01	D-040601-01	CDK7	12572	NM_009874	160333725	GGACAUAAGUCUAACAUUA
244914	Plate4	B03	M-040601-01	D-040601-02	CDK7	12572	NM_009874	160333725	GUACCGGGCUCCUGAGUUA
244915	Plate4	B03	M-040601-01	D-040601-03	CDK7	12572	NM_009874	160333725	GAUCAGCUAACAAGGAUAU
244916	Plate4	B03	M-040601-01	D-040601-04	CDK7	12572	NM_009874	160333725	GAAGCUAAGGAUGGAAUAA
244913	Plate4	B04	M-049314-01	D-049314-01	CKMT1	12716	NM_009897	118129846	GGAAUGAGCGUUUAGGCUA
244914	Plate4	B04	M-049314-01	D-049314-02	CKMT1	12716	NM_009897	118129846	GCACGGCUCUGCGACAAGA
244915	Plate4	B04	M-049314-01	D-049314-03	CKMT1	12716	NM_009897	118129846	GAACGGAGGAGACUGUAUC
244916	Plate4	B04	M-049314-01	D-049314-04	CKMT1	12716	NM_009897	118129846	UGAGAGGUAUGUAUUGUCU
244913	Plate4	B05	M-043210-00	D-043210-01	CSNB	12991	NM_009972	6753537	AGACUCACCUGGUUUCUUC
244914	Plate4	B05	M-043210-00	D-043210-02	CSNB	12991	NM_009972	6753537	CCUCUGAGACUGAUAGUAU
244915	Plate4	B05	M-043210-00	D-043210-03	CSNB	12991	NM_009972	6753537	GCUCAAACCAUCUCUUGCA
244916	Plate4	B05	M-043210-00	D-043210-04	CSNB	12991	NM_009972	6753537	CAAAACAUCCAGCCUAUUG
244913	Plate4	B06	M-051582-01	D-051582-01	CSNK2A2	13000	NM_009974	164519099	GCAAGUAUAGUGAAGUAUU
244914	Plate4	B06	M-051582-01	D-051582-02	CSNK2A2	13000	NM_009974	164519099	CAACAGAGAUUGACCGCCA
244915	Plate4	B06	M-051582-01	D-051582-03	CSNK2A2	13000	NM_009974	164519099	GGUGGAACAAAUAUCAUUA
244916	Plate4	B06	M-051582-01	D-051582-04	CSNK2A2	13000	NM_009974	164519099	GAACUAUAUGGUUAUCUGA
244913	Plate4	B07	M-049417-01	D-049417-01	CSNK2B	13001	NM_009975	118129820	CAGCUGAGAUGCUUUAUGG
244914	Plate4	B07	M-049417-01	D-049417-02	CSNK2B	13001	NM_009975	118129820	CCAAGUGCAUGGACGUGUA
244915	Plate4	B07	M-049417-01	D-049417-03	CSNK2B	13001	NM_009975	118129820	GGUAAUGAAUUCUUCUGUG
244916	Plate4	B07	M-049417-01	D-049417-04	CSNK2B	13001	NM_009975	118129820	GCAGGGAGACUUUGGCUAC
244913	Plate4	B08	M-042162-01	D-042162-01	DAPK2	13143	NM_010019	164565399	UGGCCUGGCUCACGAAAUA
244914	Plate4	B08	M-042162-01	D-042162-02	DAPK2	13143	NM_010019	164565399	UCGAUGAGGAGCCCAAAUA
244915	Plate4	B08	M-042162-01	D-042162-03	DAPK2	13143	NM_010019	164565399	AGAAGGAGUCGUUAAGUGA
244916	Plate4	B08	M-042162-01	D-042162-04	DAPK2	13143	NM_010019	164565399	UCGGAAGCUUCUUGUGAAA
244913	Plate4	B09	M-049580-01	D-049580-01	EFNA3	13638	NM_010108	117935035	CCGAGAAGUUCCAGCGUUA
244914	Plate4	B09	M-049580-01	D-049580-02	EFNA3	13638	NM_010108	117935035	GGAUGAAGGUGUUCGUCUG
244915	Plate4	B09	M-049580-01	D-049580-03	EFNA3	13638	NM_010108	117935035	GAACGUGAACGACUAUCUG
244916	Plate4	B09	M-049580-01	D-049580-04	EFNA3	13638	NM_010108	117935035	GGCAUGCGGUAUACUGGAA
244913	Plate4	B10	M-065432-00	D-065432-01	EFNA5	13640	NM_010109	46560568	CAAACGGACCGCUGAAGUU
244914	Plate4	B10	M-065432-00	D-065432-02	EFNA5	13640	NM_010109	46560568	GAAUGUAACCGGCCUCACU
244915	Plate4	B10	M-065432-00	D-065432-03	EFNA5	13640	NM_010109	46560568	GCGCAGACACCAAGGAUAC
244916	Plate4	B10	M-065432-00	D-065432-04	EFNA5	13640	NM_010109	46560568	GCUCCAAAGUCGUCGCCGA
244913	Plate4	B11	M-044901-01	D-044901-01	EIF2AK3	13666	NM_010121	124001563	GGUUGGGUCUGAUGAAUUU
244914	Plate4	B11	M-044901-01	D-044901-02	EIF2AK3	13666	NM_010121	124001563	GUUACUAUCUGCCAUACUA
244915	Plate4	B11	M-044901-01	D-044901-03	EIF2AK3	13666	NM_010121	124001563	GAACGAGUCCGGAUUUUAA
244916	Plate4	B11	M-044901-01	D-044901-04	EIF2AK3	13666	NM_010121	124001563	GGAAGGUCAUGGCGUUUAG
244913	Plate4	C02	M-040412-00	D-040412-01	EPHA2	13836	NM_010139	32484982	GGAGAGGUCUAUAAAGGGA
244914	Plate4	C02	M-040412-00	D-040412-02	EPHA2	13836	NM_010139	32484982	UCAAGACGCUGGCUGACUU
244915	Plate4	C02	M-040412-00	D-040412-03	EPHA2	13836	NM_010139	32484982	GAACUGCGUUGGACAGCUC
244916	Plate4	C02	M-040412-00	D-040412-04	EPHA2	13836	NM_010139	32484982	UACAAACCCAUGAUGAUUA
244913	Plate4	C03	M-043335-01	D-043335-01	EPHA3	13837	NM_010140	145966729	GCAGGUGUGAGAAUAAUUA
244914	Plate4	C03	M-043335-01	D-043335-02	EPHA3	13837	NM_010140	145966729	GAACAUUACACACCAAUCA
244915	Plate4	C03	M-043335-01	D-043335-03	EPHA3	13837	NM_010140	145966729	GAACCAACAGCCGCAAAUU
244916	Plate4	C03	M-043335-01	D-043335-04	EPHA3	13837	NM_010140	145966729	UAGCAUCAGGUAUGAAAUA
244913	Plate4	C04	M-050820-01	D-050820-01	EPHB2	13844	NM_010142	118129939	GAUCCAGUCUGUAGAGGUU
244914	Plate4	C04	M-050820-01	D-050820-02	EPHB2	13844	NM_010142	118129939	ACUACGAGCUGCAGUACUA
244915	Plate4	C04	M-050820-01	D-050820-03	EPHB2	13844	NM_010142	118129939	GGCAAGAUGUACUUCCAAA
244916	Plate4	C04	M-050820-01	D-050820-04	EPHB2	13844	NM_010142	118129939	GCAGUACACCUUCGAGAUC
244913	Plate4	C05	M-043340-00	D-043340-01	EPHB3	13845	NM_010143	33859547	GAGAUGACCUCCUUUAUAA
244914	Plate4	C05	M-043340-00	D-043340-02	EPHB3	13845	NM_010143	33859547	GCACGUAUCAGGUGUGUAA
244915	Plate4	C05	M-043340-00	D-043340-03	EPHB3	13845	NM_010143	33859547	GCACCUGCCAUAAUAACUU
244916	Plate4	C05	M-043340-00	D-043340-04	EPHB3	13845	NM_010143	33859547	AGAGCAAGACUAUCGGUUA
244913	Plate4	C06	M-060469-01	D-060469-01	EPHB4	13846	NM_010144	145386560	GUACCAAGGUCUACAUUGA
244914	Plate4	C06	M-060469-01	D-060469-02	EPHB4	13846	NM_010144	145386560	CAGGGAAAGUUAAUAUCAA
244915	Plate4	C06	M-060469-01	D-060469-03	EPHB4	13846	NM_010144	145386560	ACUACGAGGUCAAGUAUCA
244916	Plate4	C06	M-060469-01	D-060469-04	EPHB4	13846	NM_010144	145386560	CGAGGACCUUCUCCGAAUU
244913	Plate4	C07	M-040415-01	D-040415-01	ERBB3	13867	NM_010153	61098018	CAAGGUAUCUGGUCAUCAA
244914	Plate4	C07	M-040415-01	D-040415-02	ERBB3	13867	NM_010153	61098018	CCAAUCAGCAACUUUGUUA
244915	Plate4	C07	M-040415-01	D-040415-03	ERBB3	13867	NM_010153	61098018	GGAAGUAGAUAAGAAUGGA
244916	Plate4	C07	M-040415-01	D-040415-04	ERBB3	13867	NM_010153	61098018	CAAGAGAGAGUAUCAAUGU
244913	Plate4	C08	M-043436-01	D-043436-01	ERBB4	13869	NM_010154	146134397	ACACCUAGUUCGCCUAUUG
244914	Plate4	C08	M-043436-01	D-043436-02	ERBB4	13869	NM_010154	146134397	GCAAGAUAUUGUUCGGAAU
244915	Plate4	C08	M-043436-01	D-043436-03	ERBB4	13869	NM_010154	146134397	GGAGACCCUUACAAUGCUA
244916	Plate4	C08	M-043436-01	D-043436-04	ERBB4	13869	NM_010154	146134397	GAUUGCAGCCGGAGUCAUU
244913	Plate4	C09	M-043381-01	D-043381-01	FES	14159	NM_010194	111185913	GCAGAAGCCUCUCUAUGAG
244914	Plate4	C09	M-043381-01	D-043381-02	FES	14159	NM_010194	111185913	GGGCAGAGACCUAGUUUCA
244915	Plate4	C09	M-043381-01	D-043381-03	FES	14159	NM_010194	111185913	AGACAAGGAUCGAGACAAG
244916	Plate4	C09	M-043381-01	D-043381-04	FES	14159	NM_010194	111185913	UGAGAAAGACGUACAACGA
244913	Plate4	C10	M-040288-01	D-040288-01	FGFR2	14183	NM_201601	116089354	GGACCUGUCUGAUCUGGUA
244914	Plate4	C10	M-040288-01	D-040288-02	FGFR2	14183	NM_201601	116089354	GGGAAUCGAUAAAGACAAA
244915	Plate4	C10	M-040288-01	D-040288-03	FGFR2	14183	NM_201601	116089354	GAACUGUACAUGAUGAUGA
244916	Plate4	C10	M-040288-01	D-040288-04	FGFR2	14183	NM_201601	116089354	UGUGGGAGAUCUUUACUUU
244913	Plate4	C11	M-041086-01	D-041086-01	FGR	14191	NM_010208	171542818	GGACAUGGCUGCCCAGGUA
244914	Plate4	C11	M-041086-01	D-041086-02	FGR	14191	NM_010208	171542818	UGACAGAGUUCAUGUGCUA
244915	Plate4	C11	M-041086-01	D-041086-03	FGR	14191	NM_010208	171542818	GCGAUCACAUAAAGCAUUA
244916	Plate4	C11	M-041086-01	D-041086-04	FGR	14191	NM_010208	171542818	UCACUGAACUGAUCACCAA
244913	Plate4	D02	M-040636-01	D-040636-01	FLT1	14254	NM_010228	118129969	GUACAUGGCUACUCAUUAA
244914	Plate4	D02	M-040636-01	D-040636-02	FLT1	14254	NM_010228	118129969	GAAGUCUGCUCGCUAUUUG
244915	Plate4	D02	M-040636-01	D-040636-03	FLT1	14254	NM_010228	118129969	AAUCCUAGAUGUCCAAAUA
244916	Plate4	D02	M-040636-01	D-040636-04	FLT1	14254	NM_010228	118129969	CAUGGCUACUCAUUAAUUA
244913	Plate4	D03	M-040111-01	D-040111-01	FLT3	14255	NM_010229	122937352	GCAAGAAGAGUAUGAAAUU
244914	Plate4	D03	M-040111-01	D-040111-02	FLT3	14255	NM_010229	122937352	GGAAAGGGCUUCUGGUCAA
244915	Plate4	D03	M-040111-01	D-040111-03	FLT3	14255	NM_010229	122937352	GCACGUGGAUCUUCUCUCA
244916	Plate4	D03	M-040111-01	D-040111-04	FLT3	14255	NM_010229	122937352	CAGAAGGAGUUUGGAAUAA
244913	Plate4	D04	M-059001-00	D-059001-01	FRK	14302	NM_010237	31542822	GAAGGUCUGUGGAAUAAUA
244914	Plate4	D04	M-059001-00	D-059001-02	FRK	14302	NM_010237	31542822	GAAAUAAAGCUGCCAGUGA
244915	Plate4	D04	M-059001-00	D-059001-03	FRK	14302	NM_010237	31542822	GCAGACAAGUCAGUAGUAA
244916	Plate4	D04	M-059001-00	D-059001-04	FRK	14302	NM_010237	31542822	CCAAUUACGUGGCGGAGGA
244913	Plate4	D05	M-040844-01	D-040844-01	GCK	103988	NM_010292	118129970	CCACAAUGAUCUCCUGCUA
244914	Plate4	D05	M-040844-01	D-040844-02	GCK	103988	NM_010292	118129970	CCGGUGAGCUGGACGAGUU
244915	Plate4	D05	M-040844-01	D-040844-03	GCK	103988	NM_010292	118129970	CGGAGAUGCUCUUUGACUA
244916	Plate4	D05	M-040844-01	D-040844-04	GCK	103988	NM_010292	118129970	AGACGAAACACCAGAUGUA
244913	Plate4	D06	M-047836-00	D-047836-01	GK-RS1	14625	NM_010293	49355800	GAAUCCCGCUGACGCAUUU
244914	Plate4	D06	M-047836-00	D-047836-02	GK-RS1	14625	NM_010293	49355800	GGACUUCUUAUGGUUGUUA
244915	Plate4	D06	M-047836-00	D-047836-03	GK-RS1	14625	NM_010293	49355800	GCAGAGCAUUGAUAUUUCC
244916	Plate4	D06	M-047836-00	D-047836-04	GK-RS1	14625	NM_010293	49355800	AGGCGGACAUUCUGUGUAU
244913	Plate4	D07	M-065424-00	D-065424-01	GK2	14626	NM_010294	6753999	GCACCGAUGUAACAAAUGC
244914	Plate4	D07	M-065424-00	D-065424-02	GK2	14626	NM_010294	6753999	GGAACUGACACAAGAAUAC
244915	Plate4	D07	M-065424-00	D-065424-03	GK2	14626	NM_010294	6753999	GUGAGUAGCAUGACGUUAU
244916	Plate4	D07	M-065424-00	D-065424-04	GK2	14626	NM_010294	6753999	GCAGAAGGGGUAAAUGUUU
244913	Plate4	D08	M-048815-00	D-048815-01	GSG2	14841	NM_010353	7106328	GGAAUCGUGUUGUGAAAGA
244914	Plate4	D08	M-048815-00	D-048815-02	GSG2	14841	NM_010353	7106328	GAGUAUCACCCUUACAAUA
244915	Plate4	D08	M-048815-00	D-048815-03	GSG2	14841	NM_010353	7106328	GGAACGGUGUGAGAAGAUU
244916	Plate4	D08	M-048815-00	D-048815-04	GSG2	14841	NM_010353	7106328	UCGAUGCUCUUCUGUGUAU
244913	Plate4	D09	M-040986-00	D-040986-01	HCK	15162	NM_010407	34734055	GAAGAGCUCUACAAUAUCA
244914	Plate4	D09	M-040986-00	D-040986-02	HCK	15162	NM_010407	34734055	GAAAGAUGCUUGGGAGAUU
244915	Plate4	D09	M-040986-00	D-040986-03	HCK	15162	NM_010407	34734055	GUACACAGCUCGGGAAGGA
244916	Plate4	D09	M-040986-00	D-040986-04	HCK	15162	NM_010407	34734055	GAGCCCAUCUUUAUUGUCA
244913	Plate4	D10	M-040113-01	D-040113-01	HIPK1	15257	NM_010432	158854011	UAACAGAGAUCCUAAUUUG
244914	Plate4	D10	M-040113-01	D-040113-02	HIPK1	15257	NM_010432	158854011	UGACAUGGCUCAGGUAAAU
244915	Plate4	D10	M-040113-01	D-040113-03	HIPK1	15257	NM_010432	158854011	GCAACCAGCUCAACACAGU
244916	Plate4	D10	M-040113-01	D-040113-04	HIPK1	15257	NM_010432	158854011	GCUAUGAAGUCCUGGAGUU
244913	Plate4	D11	M-041001-00	D-041001-01	HIPK3	15259	NM_010434	6754199	GGAAGGAGGUGAUCUCUUG
244914	Plate4	D11	M-041001-00	D-041001-02	HIPK3	15259	NM_010434	6754199	GAACAGGAGUAAUUCAUUG
244915	Plate4	D11	M-041001-00	D-041001-03	HIPK3	15259	NM_010434	6754199	GGAAGGCGACUAUCAGUUA
244916	Plate4	D11	M-041001-00	D-041001-04	HIPK3	15259	NM_010434	6754199	GAAAGAGGUUGAGGAAGUA
244913	Plate4	E02	M-043574-01	D-043574-01	HK1	15275	NM_010438	142388724	GGACGAAUAUUCUCUAAAC
244914	Plate4	E02	M-043574-01	D-043574-02	HK1	15275	NM_010438	142388724	UAUAUGAGGUGCACACAAG
244915	Plate4	E02	M-043574-01	D-043574-03	HK1	15275	NM_010438	142388724	UGGGUGAGAUCGUCCGUAA
244916	Plate4	E02	M-043574-01	D-043574-04	HK1	15275	NM_010438	142388724	AAAGAUCCGUAGUGGGAAA
244913	Plate4	E03	M-056843-01	D-056843-01	IGF1R	16001	NM_010513	112983655	GCGGUGAUCUCAAAAGUUA
244914	Plate4	E03	M-056843-01	D-056843-02	IGF1R	16001	NM_010513	112983655	GGGCGAGCCUGGCAUUUUA
244915	Plate4	E03	M-056843-01	D-056843-03	IGF1R	16001	NM_010513	112983655	GAACUAUACAGCCCGGAUU
244916	Plate4	E03	M-056843-01	D-056843-04	IGF1R	16001	NM_010513	112983655	GGAGUUCAAUUGUCACCAU
244913	Plate4	E04	M-043713-01	D-043713-01	IGF2R	16004	NM_010515	133778977	GUACUAAGCUCACCUACUA
244914	Plate4	E04	M-043713-01	D-043713-02	IGF2R	16004	NM_010515	133778977	CCACAACCAUCUAUUUCUA
244915	Plate4	E04	M-043713-01	D-043713-03	IGF2R	16004	NM_010515	133778977	GACCAGGCUUGCUCAAUAA
244916	Plate4	E04	M-043713-01	D-043713-04	IGF2R	16004	NM_010515	133778977	UGGCAGAGCUGGUAUCAAU
244913	Plate4	E05	M-040630-00	D-040630-01	IKBKB	16150	NM_010546	33469100	GAAGAUACUUGAACCAGUU
244914	Plate4	E05	M-040630-00	D-040630-02	IKBKB	16150	NM_010546	33469100	CCAAUAAUCUUAACAGUGU
244915	Plate4	E05	M-040630-00	D-040630-03	IKBKB	16150	NM_010546	33469100	GAAGAUCGCCUGUAGCAAA
244916	Plate4	E05	M-040630-00	D-040630-04	IKBKB	16150	NM_010546	33469100	GUAAGACCGUGGUUUGUAA
244913	Plate4	E06	M-040115-00	D-040115-01	ILK	16202	NM_010562	6754341	GAAGAAGCCUGAAGACACA
244914	Plate4	E06	M-040115-00	D-040115-02	ILK	16202	NM_010562	6754341	GAACAAACACUCCGGUAUU
244915	Plate4	E06	M-040115-00	D-040115-03	ILK	16202	NM_010562	6754341	GAGCAUCUGUAACAAGUAU
244916	Plate4	E06	M-040115-00	D-040115-04	ILK	16202	NM_010562	6754341	GGACUUCAAUGAGGAAUGU
244913	Plate4	E07	M-043748-01	D-043748-01	INSR	16337	NM_010568	157057177	GCAAACAGAUGCCACUAAU
244914	Plate4	E07	M-043748-01	D-043748-02	INSR	16337	NM_010568	157057177	GCAACAACCUGGCAGCUGA
244915	Plate4	E07	M-043748-01	D-043748-03	INSR	16337	NM_010568	157057177	GGACCAUGCCUGAAGCUAA
244916	Plate4	E07	M-043748-01	D-043748-04	INSR	16337	NM_010568	157057177	GCAUCGAGAAGAAUAAUGA
244913	Plate4	E08	M-040679-01	D-040679-01	ITK	16428	NM_010583	119703750	CAAAUAACCUUGAAACCUA
244914	Plate4	E08	M-040679-01	D-040679-02	ITK	16428	NM_010583	119703750	CCAAGUAUCACCCUAAUUU
244915	Plate4	E08	M-040679-01	D-040679-03	ITK	16428	NM_010583	119703750	CCAGAGGUGUUCUCCUUUA
244916	Plate4	E08	M-040679-01	D-040679-04	ITK	16428	NM_010583	119703750	UGACAACUAUCUCCUGUAU
244913	Plate4	E09	M-040119-01	D-040119-01	JAK3	16453	NM_010589	146134413	UAUGACAGCUUUCUUCUUA
244914	Plate4	E09	M-040119-01	D-040119-02	JAK3	16453	NM_010589	146134413	GGACUUCUCUUGCUGGUUU
244915	Plate4	E09	M-040119-01	D-040119-03	JAK3	16453	NM_010589	146134413	CUACUUGGCUGAGGAUUUA
244916	Plate4	E09	M-040119-01	D-040119-04	JAK3	16453	NM_010589	146134413	GGAAUCCACCUUUCAUUAA
244913	Plate4	E10	M-040634-00	D-040634-01	KDR	16542	NM_010612	27777647	GGAGACACGUGGAGGAUUU
244914	Plate4	E10	M-040634-00	D-040634-02	KDR	16542	NM_010612	27777647	GAUGAAACCUAUCAGUCUA
244915	Plate4	E10	M-040634-00	D-040634-03	KDR	16542	NM_010612	27777647	GAUAUCAAAUGGUACAGAA
244916	Plate4	E10	M-040634-00	D-040634-04	KDR	16542	NM_010612	27777647	CGACAUAGCCUCCACUGUU
244913	Plate4	E11	M-041701-00	D-041701-01	KIST	16589	NM_010633	40254329	GCAAUCAGGACGUAAAGUA
244914	Plate4	E11	M-041701-00	D-041701-02	KIST	16589	NM_010633	40254329	CAUCGUGACUUUAUAUGGA
244915	Plate4	E11	M-041701-00	D-041701-03	KIST	16589	NM_010633	40254329	GACAAGUCUUCGUUGAGUA
244916	Plate4	E11	M-041701-00	D-041701-04	KIST	16589	NM_010633	40254329	GUGCGGAGAAUGAGUGUUU
244913	Plate4	F02	M-063467-01	D-063467-01	LATS1	16798	NM_010690	161484645	GCAGAGUACUAGCAAAUUU
244914	Plate4	F02	M-063467-01	D-063467-02	LATS1	16798	NM_010690	161484645	GCAGCUGCCAGGCCUAUUA
244915	Plate4	F02	M-063467-01	D-063467-03	LATS1	16798	NM_010690	161484645	GGAACAGUCAUAACAUGGA
244916	Plate4	F02	M-063467-01	D-063467-04	LATS1	16798	NM_010690	161484645	GAAACGUUCCUCAGUCGAU
244913	Plate4	F03	M-043878-01	D-043878-01	LCK	16818	NM_010693	142372058	GACCAACCCUGAAGUCAUU
244914	Plate4	F03	M-043878-01	D-043878-02	LCK	16818	NM_010693	142372058	UCAAGAAUCUGAGCCGUAA
244915	Plate4	F03	M-043878-01	D-043878-03	LCK	16818	NM_010693	142372058	GGGCCAAAUUUCCCAUUAA
244916	Plate4	F03	M-043878-01	D-043878-04	LCK	16818	NM_010693	142372058	CACCAGAAGCCAUUAACUA
244913	Plate4	F04	M-043923-01	D-043923-01	LIMK1	16885	NM_010717	128485824	GAAGGAACUUAUCCGGUUU
244914	Plate4	F04	M-043923-01	D-043923-02	LIMK1	16885	NM_010717	128485824	GAUCAAUGGUCGUAGUUAU
244915	Plate4	F04	M-043923-01	D-043923-03	LIMK1	16885	NM_010717	128485824	CGUGGUAACUCCAGUCAUC
244916	Plate4	F04	M-043923-01	D-043923-04	LIMK1	16885	NM_010717	128485824	UUAAGAAGCCGGACCGCAA
244913	Plate4	F05	M-040095-00	D-040095-01	MAPKAPK5	17165	NM_010765	6754635	GGAGAAGUCUGGCAUCAUA
244914	Plate4	F05	M-040095-00	D-040095-02	MAPKAPK5	17165	NM_010765	6754635	GCUCGACUCUUAAUUGUAA
244915	Plate4	F05	M-040095-00	D-040095-03	MAPKAPK5	17165	NM_010765	6754635	GGAAUUAGUGGUCCAGUUA
244916	Plate4	F05	M-040095-00	D-040095-04	MAPKAPK5	17165	NM_010765	6754635	GGAGAGCUAUUUCACAGAA
244913	Plate4	F06	M-044002-01	D-044002-05	MATK	17179	NM_010768	6754645	UCUGUAACCUGAUGGACAU
244914	Plate4	F06	M-044002-01	D-044002-06	MATK	17179	NM_010768	6754645	GGAAUCAGCUCGUCACCCU
244915	Plate4	F06	M-044002-01	D-044002-07	MATK	17179	NM_010768	6754645	GAAACAGGGCGCAAAGUCU
244916	Plate4	F06	M-044002-01	D-044002-08	MATK	17179	NM_010768	6754645	GACUAUGUCUUGUGUGUCA
244913	Plate4	F07	M-059459-00	D-059459-01	MELK	17279	NM_010790	31981625	GAGAGGAGGUGCCGUUCAA
244914	Plate4	F07	M-059459-00	D-059459-02	MELK	17279	NM_010790	31981625	GCAGUACGAUCACCUCACA
244915	Plate4	F07	M-059459-00	D-059459-03	MELK	17279	NM_010790	31981625	CUGUGUGGCUGGAUUGAUA
244916	Plate4	F07	M-059459-00	D-059459-04	MELK	17279	NM_010790	31981625	AGUAAGAACCAGUAUAAGA
244913	Plate4	F08	M-044399-01	D-044399-01	SNF1LK	17691	NM_010831	110815829	CAACAUGGAUAUCAAGCUA
244914	Plate4	F08	M-044399-01	D-044399-02	SNF1LK	17691	NM_010831	110815829	GCUCAACCCUCCUUGCAUA
244915	Plate4	F08	M-044399-01	D-044399-03	SNF1LK	17691	NM_010831	110815829	AAACGCAGGUUGCAAUAAA
244916	Plate4	F08	M-044399-01	D-044399-04	SNF1LK	17691	NM_010831	110815829	UGAACAAGAUCAAAGGGUU
244913	Plate4	F09	M-042187-00	D-042187-01	NCK1	17973	NM_010878	34328186	CGGAAAGCAUCUAUUGUUA
244914	Plate4	F09	M-042187-00	D-042187-02	NCK1	17973	NM_010878	34328186	GCAGUUGUCAAUAACCUAA
244915	Plate4	F09	M-042187-00	D-042187-03	NCK1	17973	NM_010878	34328186	AAUUAUAUCUCGUCAAGCA
244916	Plate4	F09	M-042187-00	D-042187-04	NCK1	17973	NM_010878	34328186	CGGACAAAUUGGAUGGUUU
244913	Plate4	F10	M-059051-01	D-059051-01	NCK2	17974	NM_010879	190610035	CCAACUAUGUGGAGCGUAA
244914	Plate4	F10	M-059051-01	D-059051-02	NCK2	17974	NM_010879	190610035	GUGAAGGGCUCCCGUGUCA
244915	Plate4	F10	M-059051-01	D-059051-03	NCK2	17974	NM_010879	190610035	GAGGAAUGCUGCCAACAGG
244916	Plate4	F10	M-059051-01	D-059051-04	NCK2	17974	NM_010879	190610035	CAAGUUCGCCUACGUAGCA
244913	Plate4	F11	M-045662-01	D-045662-01	NEK2	18005	NM_010892	190684656	GGAAAGAGCUUGACUAUGG
244914	Plate4	F11	M-045662-01	D-045662-02	NEK2	18005	NM_010892	190684656	GCACUAAUGCCUCCCUUUA
244915	Plate4	F11	M-045662-01	D-045662-03	NEK2	18005	NM_010892	190684656	GCUAGAAUAUUAAAUCACG
244916	Plate4	F11	M-045662-01	D-045662-04	NEK2	18005	NM_010892	190684656	CCAUCGACCUUCAGUGGAA
244913	Plate4	G02	M-048101-02	D-048101-01	PAK1	18479	NM_011035	112181193	GAAAUUACGGAGCAUAGUG
244914	Plate4	G02	M-048101-02	D-048101-02	PAK1	18479	NM_011035	112181193	UCUAAGAAGACCUCCAAUA
244915	Plate4	G02	M-048101-02	D-048101-03	PAK1	18479	NM_011035	112181193	UAACACCACUCCGCCAGAU
244916	Plate4	G02	M-048101-02	D-048101-21	PAK1	18479	NM_011035	112181193	CGAAGAAAGAGCUGAUUAU
244913	Plate4	G03	M-048453-01	D-048453-01	PCK1	18534	NM_011044	118130217	GAAGAAAUGCUUUGCGUUG
244914	Plate4	G03	M-048453-01	D-048453-02	PCK1	18534	NM_011044	118130217	CGACCUCCCUUACGAAAUU
244915	Plate4	G03	M-048453-01	D-048453-03	PCK1	18534	NM_011044	118130217	CAAGGCAACUUAAGGGCUA
244916	Plate4	G03	M-048453-01	D-048453-04	PCK1	18534	NM_011044	118130217	GGUGGAAGGUCGAAUGUGU
244913	Plate4	G04	M-040144-01	D-040144-01	PCTK1	18555	NM_011049	146134389	CCAAGUCAAUUCCUACUAA
244914	Plate4	G04	M-040144-01	D-040144-02	PCTK1	18555	NM_011049	146134389	GAGGAGACAUGGCCAGGUA
244915	Plate4	G04	M-040144-01	D-040144-03	PCTK1	18555	NM_011049	146134389	ACAAGGACCUGAAGCAGUA
244916	Plate4	G04	M-040144-01	D-040144-04	PCTK1	18555	NM_011049	146134389	UGACACUACUUCCAUAUUU
244913	Plate4	G05	M-040146-01	D-040146-01	PFTK1	18647	NM_011074	161086910	GGAAGGAUCUUAUGCAACA
244914	Plate4	G05	M-040146-01	D-040146-02	PFTK1	18647	NM_011074	161086910	CCAAGGAGUUGCUGCGUUU
244915	Plate4	G05	M-040146-01	D-040146-03	PFTK1	18647	NM_011074	161086910	UAUGGGAGCUGACUGAUAU
244916	Plate4	G05	M-040146-01	D-040146-04	PFTK1	18647	NM_011074	161086910	GAAGAGGGCACACCUUUCA
244913	Plate4	G06	M-043266-01	D-043266-01	Phkg1	18682	NM_011079	77404187	GCACAGGCGUCAUCAUGUA
244914	Plate4	G06	M-043266-01	D-043266-02	Phkg1	18682	NM_011079	77404187	GUACGUAGUAGAAGAAGUA
244915	Plate4	G06	M-043266-01	D-043266-03	Phkg1	18682	NM_011079	77404187	GCUCACAGACUUCGGGUUU
244916	Plate4	G06	M-043266-01	D-043266-04	Phkg1	18682	NM_011079	77404187	UAUUUGAUCUGAUGAAGAG
244913	Plate4	G07	M-049318-01	D-049318-01	PIK3C2A	18704	NM_011083	145279205	GAAGUUAUCUGUUUCUUAC
244914	Plate4	G07	M-049318-01	D-049318-02	PIK3C2A	18704	NM_011083	145279205	AAAGAAAGGUGAAUGGAAA
244915	Plate4	G07	M-049318-01	D-049318-03	PIK3C2A	18704	NM_011083	145279205	GGAAUAACCCUGCCACUGA
244916	Plate4	G07	M-049318-01	D-049318-04	PIK3C2A	18704	NM_011083	145279205	UAAAUGGGAUGAACUAAUC
244913	Plate4	G08	M-065486-01	D-065486-01	PIK3C2G	18705	NM_011084	158508505	GAGAUGGAGUACUUUAUUA
244914	Plate4	G08	M-065486-01	D-065486-02	PIK3C2G	18705	NM_011084	158508505	GGAGAAGCCUGACCAAGAA
244915	Plate4	G08	M-065486-01	D-065486-03	PIK3C2G	18705	NM_011084	158508505	GAAUUGAUCGGGAUGCUUG
244916	Plate4	G08	M-065486-01	D-065486-04	PIK3C2G	18705	NM_011084	158508505	ACGCGGAUCUUAUGAAGUU
244913	Plate4	G09	M-040127-02	D-040127-05	PIP5K3	18711	NM_011086	115529472	GGACGAAUAUGCGUUGUAU
244914	Plate4	G09	M-040127-02	D-040127-06	PIP5K3	18711	NM_011086	115529472	GGAUAGCACUUUGUUGGAA
244915	Plate4	G09	M-040127-02	D-040127-07	PIP5K3	18711	NM_011086	115529472	CCACACUACUUCAAUUAUA
244916	Plate4	G09	M-040127-02	D-040127-08	PIP5K3	18711	NM_011086	115529472	CAAGAUGCGUGAAGUGAUU
244913	Plate4	G10	M-062711-00	D-062711-01	PKM2	18746	NM_011099	31981561	GAAAGGCGCUGACUUCCUG
244914	Plate4	G10	M-062711-00	D-062711-02	PKM2	18746	NM_011099	31981561	UGACGGAGGUGGAGAAUGG
244915	Plate4	G10	M-062711-00	D-062711-03	PKM2	18746	NM_011099	31981561	GAGAACAUCCUGUGGCUGG
244916	Plate4	G10	M-062711-00	D-062711-04	PKM2	18746	NM_011099	31981561	UCAUUGCCGUGACUCGAAA
244913	Plate4	G11	M-042579-00	D-042579-01	PRKACB	18749	NM_011100	34328443	GAAGAGUCAUGUUGGUGAA
244914	Plate4	G11	M-042579-00	D-042579-02	PRKACB	18749	NM_011100	34328443	GGUCACAGAUUUCGGGUUC
244915	Plate4	G11	M-042579-00	D-042579-03	PRKACB	18749	NM_011100	34328443	GAACGGCGUGAGUGACAUA
244916	Plate4	G11	M-042579-00	D-042579-04	PRKACB	18749	NM_011100	34328443	UAAUUGACCACCAGGGUUA
244913	Plate4	H02	M-040348-01	D-040348-01	PRKCA	18750	NM_011101	164663790	GAAGGGUUCUCGUAUGUCA
244914	Plate4	H02	M-040348-01	D-040348-02	PRKCA	18750	NM_011101	164663790	CAGCAAGUCGGGAAAUUUA
244915	Plate4	H02	M-040348-01	D-040348-03	PRKCA	18750	NM_011101	164663790	CAUAAGAGGUGCCAUGAGU
244916	Plate4	H02	M-040348-01	D-040348-04	PRKCA	18750	NM_011101	164663790	GCUGGUCAUUGCUAACAUA
244913	Plate4	H03	M-050293-01	D-050293-01	PRKCC	18752	NM_011102	126215539	GCAAAGGGUUCCUGACCAA
244914	Plate4	H03	M-050293-01	D-050293-02	PRKCC	18752	NM_011102	126215539	GGAAUUGUAUGAGAGAGUG
244915	Plate4	H03	M-050293-01	D-050293-03	PRKCC	18752	NM_011102	126215539	AGGAGGAGGGCGAAUAUUA
244916	Plate4	H03	M-050293-01	D-050293-04	PRKCC	18752	NM_011102	126215539	UUACUUAUGUGAACCCGGA
244913	Plate4	H04	M-040147-01	D-040147-01	PRKCD	18753	NM_011103	118130235	GGACAAAGGCCGCUUCGAA
244914	Plate4	H04	M-040147-01	D-040147-03	PRKCD	18753	NM_011103	118130235	GCAAAGGCAUUAUUUACAG
244915	Plate4	H04	M-040147-01	D-040147-04	PRKCD	18753	NM_011103	118130235	AGAAGAAGCCCACCAUGUA
244916	Plate4	H04	M-040147-01	D-040147-17	PRKCD	18753	NM_011103	118130235	GCAAACAGUCUAUGCGUAG
244913	Plate4	H05	M-040148-01	D-040148-01	PRKCE	18754	NM_011104	209954850	GGAGUGAUCUACAGGGAUU
244914	Plate4	H05	M-040148-01	D-040148-02	PRKCE	18754	NM_011104	209954850	GGAAGGCCUUGUCAUUUGA
244915	Plate4	H05	M-040148-01	D-040148-03	PRKCE	18754	NM_011104	209954850	GCGCUGGGCUGAAGAAACA
244916	Plate4	H05	M-040148-01	D-040148-04	PRKCE	18754	NM_011104	209954850	UCAAUGGCCUUCUUAAGAU
244913	Plate4	H06	M-040566-01	D-040566-01	PLK1	18817	NM_011121	128485537	CAACACGCCUGAUUCUCUA
244914	Plate4	H06	M-040566-01	D-040566-02	PLK1	18817	NM_011121	128485537	UCACUCUCCUCAACUAUUU
244915	Plate4	H06	M-040566-01	D-040566-03	PLK1	18817	NM_011121	128485537	GCAAGAUCGUGCCUAAGUC
244916	Plate4	H06	M-040566-01	D-040566-04	PLK1	18817	NM_011121	128485537	CAGCGACUUUGUAUUUGUA
244913	Plate4	H07	M-063792-01	D-063792-01	PRKAR2B	19088	NM_011158	89179324	GUUCAACGCUCCAGUUAUA
244914	Plate4	H07	M-063792-01	D-063792-02	PRKAR2B	19088	NM_011158	89179324	GGAAAUCGCUCGGUGCUUU
244915	Plate4	H07	M-063792-01	D-063792-03	PRKAR2B	19088	NM_011158	89179324	GAAGAUGCGUCGGUAACUA
244916	Plate4	H07	M-063792-01	D-063792-04	PRKAR2B	19088	NM_011158	89179324	ACAAUUAGUUGCGCUGUUU
244913	Plate4	H08	M-040958-01	D-040958-02	PRKDC	19090	NM_011159	124517705	CAACCAAUCUCUGCUAACA
244914	Plate4	H08	M-040958-01	D-040958-03	PRKDC	19090	NM_011159	124517705	GGAGACGUAUCUGCCAUAU
244915	Plate4	H08	M-040958-01	D-040958-04	PRKDC	19090	NM_011159	124517705	UGACAGAGCCACAUACUAC
244916	Plate4	H08	M-040958-01	D-040958-17	PRKDC	19090	NM_011159	124517705	AGAUUGAGAUGAAGCGAUA
244913	Plate4	H09	M-050928-01	D-050928-01	MAPK11	19094	NM_011161	168693636	GGAGCUUACUUACCAAGAA
244914	Plate4	H09	M-050928-01	D-050928-02	MAPK11	19094	NM_011161	168693636	GCGCCGACCUGAAUAACAU
244915	Plate4	H09	M-050928-01	D-050928-03	MAPK11	19094	NM_011161	168693636	AUGAGGAGAUGACCGGAUA
244916	Plate4	H09	M-050928-01	D-050928-04	MAPK11	19094	NM_011161	168693636	GCAAUGUAGCGGUGAACGA
244913	Plate4	H10	M-040807-01	D-040807-01	Eif2ak2	19106	NM_011163	144227203	GGAAAGAGAUACGCUAUUA
244914	Plate4	H10	M-040807-01	D-040807-02	Eif2ak2	19106	NM_011163	144227203	CAAAUGGAAUUCUGUGAUA
244915	Plate4	H10	M-040807-01	D-040807-03	Eif2ak2	19106	NM_011163	144227203	CGACUUCUCUAAUGAUAUA
244916	Plate4	H10	M-040807-01	D-040807-04	Eif2ak2	19106	NM_011163	144227203	GAAAUUGGCUUAGGUGGAU
244913	Plate4	H11	M-044015-01	D-044015-01	LGMN	19141	NM_011175	118130389	GGAUGUGACUCCAGAGAAU
244914	Plate4	H11	M-044015-01	D-044015-02	LGMN	19141	NM_011175	118130389	CCGACGACAUCAACGUUUA
244915	Plate4	H11	M-044015-01	D-044015-03	LGMN	19141	NM_011175	118130389	GAACGGGAUUCCUGACGAG
244916	Plate4	H11	M-044015-01	D-044015-04	LGMN	19141	NM_011175	118130389	CAACCGACCUAACGGCACA
244917	Plate5	A02	M-043557-01	D-043557-01	RELN	19699	NM_011261	117320553	GGAAAUAUGUGGGCAAUUG
244919	Plate5	A02	M-043557-01	D-043557-02	RELN	19699	NM_011261	117320553	GUCACGAGCUUCCUAGUUA
244920	Plate5	A02	M-043557-01	D-043557-03	RELN	19699	NM_011261	117320553	CCACGAUUAUGUCAGAUUU
244921	Plate5	A02	M-043557-01	D-043557-04	RELN	19699	NM_011261	117320553	GGACGUAUCGGCAGUGAGA
244917	Plate5	A03	M-042212-01	D-042212-01	ROS1	19886	NM_011282	114326509	CAACAUACCUGAUUUACUA
244919	Plate5	A03	M-042212-01	D-042212-03	ROS1	19886	NM_011282	114326509	GGUGGAAGGUGGUGUUUAA
244920	Plate5	A03	M-042212-01	D-042212-04	ROS1	19886	NM_011282	114326509	CACCAAAGCUGUGCGUAUU
244921	Plate5	A03	M-042212-01	D-042212-17	ROS1	19886	NM_011282	114326509	AGACAUUACAUUAGUGGAA
244917	Plate5	A04	M-042672-01	D-042672-01	RPS6KA2	20112	NM_011299	68299760	CCAAACAGCUUCGAGCGGA
244919	Plate5	A04	M-042672-01	D-042672-02	RPS6KA2	20112	NM_011299	68299760	GUACAUGGAUGAGUCUGGA
244920	Plate5	A04	M-042672-01	D-042672-03	RPS6KA2	20112	NM_011299	68299760	GGGAAACUGGGACUCCAUA
244921	Plate5	A04	M-042672-01	D-042672-04	RPS6KA2	20112	NM_011299	68299760	CGUGGAUCGUGAACAGAGA
244917	Plate5	A05	M-040774-00	D-040774-01	SGK	20393	NM_011361	6755489	GAACAAGCCUCUCCAGUUG
244919	Plate5	A05	M-040774-00	D-040774-02	SGK	20393	NM_011361	6755489	GGAUGGGCCUGAACGAUUU
244920	Plate5	A05	M-040774-00	D-040774-03	SGK	20393	NM_011361	6755489	GAACACGGCUGAGAUGUAC
244921	Plate5	A05	M-040774-00	D-040774-04	SGK	20393	NM_011361	6755489	CAUCGUUUAUAGAGACUUA
244917	Plate5	A06	M-040671-01	D-040671-21	SPHK1	20698	NM_011451	118130164	GGUACGAGCAGGUGACUAA
244919	Plate5	A06	M-040671-01	D-040671-22	SPHK1	20698	NM_011451	118130164	AGUGAGAAGUACAGGCGCU
244920	Plate5	A06	M-040671-01	D-040671-23	SPHK1	20698	NM_011451	118130164	GAGGCAGAGAUAACCUUUA
244921	Plate5	A06	M-040671-01	D-040671-24	SPHK1	20698	NM_011451	118130164	UGGCAGUCAUGUCCGGUGA
244917	Plate5	A07	M-062777-01	D-062777-01	SRMS	20811	NM_011481	54287681	UGUAUGAGGUCUUCACUUA
244919	Plate5	A07	M-062777-01	D-062777-02	SRMS	20811	NM_011481	54287681	CACCUGAGGCUGCUAAUUA
244920	Plate5	A07	M-062777-01	D-062777-03	SRMS	20811	NM_011481	54287681	GAUAAGAUAUGGCCAGCGG
244921	Plate5	A07	M-062777-01	D-062777-04	SRMS	20811	NM_011481	54287681	GUACAUCGUUACUGAACUC
244917	Plate5	A08	M-044342-01	D-044342-01	STK11	20869	NM_011492	148747310	CCAAUGGACUGGACACCUU
244919	Plate5	A08	M-044342-01	D-044342-02	STK11	20869	NM_011492	148747310	GCGCCAAGCUCAUCGGCAA
244920	Plate5	A08	M-044342-01	D-044342-03	STK11	20869	NM_011492	148747310	GGUCACACUUUACAACAUC
244921	Plate5	A08	M-044342-01	D-044342-04	STK11	20869	NM_011492	148747310	GUGAUGGAGUACUGCGUAU
244917	Plate5	A09	M-040152-01	D-040152-01	STK16	20872	NM_011494	142387156	GGACUUGGGUUCUAUGAAU
244919	Plate5	A09	M-040152-01	D-040152-02	STK16	20872	NM_011494	142387156	GAACUCAGCAUCCCACAAA
244920	Plate5	A09	M-040152-01	D-040152-03	STK16	20872	NM_011494	142387156	GAAGGUGGAUUCAGCUAUG
244921	Plate5	A09	M-040152-01	D-040152-04	STK16	20872	NM_011494	142387156	GCACACCACCCAAAUCUGA
244917	Plate5	A10	M-051400-01	D-051400-01	PLK4	20873	NM_011495	121114284	GUCAACCACUUCCAAAUAA
244919	Plate5	A10	M-051400-01	D-051400-02	PLK4	20873	NM_011495	121114284	GAUCGAGGACUUUAAGGUU
244920	Plate5	A10	M-051400-01	D-051400-03	PLK4	20873	NM_011495	121114284	ACAGGAAUGUUAUAUCUUC
244921	Plate5	A10	M-051400-01	D-051400-04	PLK4	20873	NM_011495	121114284	UUACUUACGCGGAAUAUGA
244917	Plate5	A11	M-063793-00	D-063793-01	AURKB	20877	NM_011496	51317393	GCGCAUGCAUAAUGAAAUG
244919	Plate5	A11	M-063793-00	D-063793-02	AURKB	20877	NM_011496	51317393	CAGCAGAGGAUCUACUUAA
244920	Plate5	A11	M-063793-00	D-063793-03	AURKB	20877	NM_011496	51317393	GAGAAGAAGAGCCGUUUCA
244921	Plate5	A11	M-063793-00	D-063793-04	AURKB	20877	NM_011496	51317393	GUAGAUCUAUGGUGCAUCG
244917	Plate5	B02	M-065109-01	D-065109-01	Aurka	20878	NM_011497	118130130	AGAGAGUGAUCCACAGAGA
244919	Plate5	B02	M-065109-01	D-065109-02	Aurka	20878	NM_011497	118130130	AAACGGAGAGUUGAAGAUU
244920	Plate5	B02	M-065109-01	D-065109-03	Aurka	20878	NM_011497	118130130	AAGGAUAUCUCGGGUUGAA
244921	Plate5	B02	M-065109-01	D-065109-04	Aurka	20878	NM_011497	118130130	GGAACAGUCUAUAGAGAGC
244917	Plate5	B03	M-041084-01	D-041084-01	SYK	20963	NM_011518	56550044	GGAAUAAUCUCAAGGAUCA
244919	Plate5	B03	M-041084-01	D-041084-02	SYK	20963	NM_011518	56550044	GCAAUUACCUGGGUGGUUU
244920	Plate5	B03	M-041084-01	D-041084-03	SYK	20963	NM_011518	56550044	GAACUGAGGCUUCGCAAUU
244921	Plate5	B03	M-041084-01	D-041084-04	SYK	20963	NM_011518	56550044	GGCCUUAUCUGCCUCCUUA
244917	Plate5	B04	M-059125-00	D-059125-01	TESK1	21754	NM_011571	31543856	GUUCCACCAUCACCACUUA
244919	Plate5	B04	M-059125-00	D-059125-02	TESK1	21754	NM_011571	31543856	GGAGAGCUGUAUGAUGAGA
244920	Plate5	B04	M-059125-00	D-059125-03	TESK1	21754	NM_011571	31543856	GACCUCCCCUCAACAAUAA
244921	Plate5	B04	M-059125-00	D-059125-04	TESK1	21754	NM_011571	31543856	GGGAAAUGACUGUCCGCUA
244917	Plate5	B05	M-046537-00	D-046537-01	TGFBR3	21814	NM_011578	47271510	UCAAUUACCUUGCGGAGUA
244919	Plate5	B05	M-046537-00	D-046537-02	TGFBR3	21814	NM_011578	47271510	GAGAGUGAACGAUCCAUGA
244920	Plate5	B05	M-046537-00	D-046537-03	TGFBR3	21814	NM_011578	47271510	CGAUGGAAAUGCUACCUUC
244921	Plate5	B05	M-046537-00	D-046537-04	TGFBR3	21814	NM_011578	47271510	GAAUAUCGCCCUGUCAGUC
244917	Plate5	B06	M-046547-01	D-046547-01	TIE1	21846	NM_011587	144446132	GAACCGAGGCUACUUGUAU
244919	Plate5	B06	M-046547-01	D-046547-02	TIE1	21846	NM_011587	144446132	CACCUUCACUUACCAGUCA
244920	Plate5	B06	M-046547-01	D-046547-03	TIE1	21846	NM_011587	144446132	CGUGUGAGCUGGUCUCUAC
244921	Plate5	B06	M-046547-01	D-046547-04	TIE1	21846	NM_011587	144446132	GCUCAGAUCGCACUACAGU
244917	Plate5	B07	M-040800-01	D-040800-01	TRIM28	21849	NM_011588	170295839	CUAAGAAGCUGAUCUAUUU
244919	Plate5	B07	M-040800-01	D-040800-02	TRIM28	21849	NM_011588	170295839	GGACAAACAUGCCACACUU
244920	Plate5	B07	M-040800-01	D-040800-03	TRIM28	21849	NM_011588	170295839	CAAGAGUGCUGAAGCCUUU
244921	Plate5	B07	M-040800-01	D-040800-04	TRIM28	21849	NM_011588	170295839	GAACCAACGUAAACUCUUG
244917	Plate5	B08	M-046662-01	D-046662-01	TJP2	21873	NM_011597	160333862	GGAGUGGUUCGGUUGAAUA
244919	Plate5	B08	M-046662-01	D-046662-02	TJP2	21873	NM_011597	160333862	GGAUCGAAAUAGCUCAGAA
244920	Plate5	B08	M-046662-01	D-046662-03	TJP2	21873	NM_011597	160333862	GUACCGAGACACGGAGUUA
244921	Plate5	B08	M-046662-01	D-046662-04	TJP2	21873	NM_011597	160333862	CGGACUAUCUGAGUUGUGA
244917	Plate5	B09	M-045920-01	D-045920-01	TTN	22138	NM_028004	77812698	GAAAUGCGGCUGUAAGUGA
244919	Plate5	B09	M-045920-01	D-045920-02	TTN	22138	NM_028004	77812698	CGAGAGAGGUGGUAUUGAA
244920	Plate5	B09	M-045920-01	D-045920-03	TTN	22138	NM_028004	77812698	GCGGAAAGUACACAAUUAA
244921	Plate5	B09	M-045920-01	D-045920-04	TTN	22138	NM_028004	77812698	CGUGUACACUCUUGAAAUC
244917	Plate5	B10	M-043765-00	D-043765-01	UMPK	22245	NM_011675	33468946	GAAGUACGCUGACGUGAUC
244919	Plate5	B10	M-043765-00	D-043765-02	UMPK	22245	NM_011675	33468946	UGAAGGGACAGUACAAUUU
244920	Plate5	B10	M-043765-00	D-043765-03	UMPK	22245	NM_011675	33468946	AUAAUGAUCUGAUGCACAA
244921	Plate5	B10	M-043765-00	D-043765-04	UMPK	22245	NM_011675	33468946	GAUGUUAGGCUGUCUCGAA
244917	Plate5	B11	M-040891-00	D-040891-01	AKT3	23797	NM_011785	6753031	GAAAGACGAUGAAUGAUUU
244919	Plate5	B11	M-040891-00	D-040891-02	AKT3	23797	NM_011785	6753031	GAAGACAGAUGGCUCAUUC
244920	Plate5	B11	M-040891-00	D-040891-03	AKT3	23797	NM_011785	6753031	GGAGAAACCUCAAGAUGUG
244921	Plate5	B11	M-040891-00	D-040891-04	AKT3	23797	NM_011785	6753031	CAACCAGGAUCAUGAGAAA
244917	Plate5	C02	M-043520-01	D-043520-01	Dlg2	23859	NM_011807	118136296	GGACUAACGUAAAGAAGUA
244919	Plate5	C02	M-043520-01	D-043520-02	Dlg2	23859	NM_011807	118136296	GAAAGGAGCGUGCCCGAUU
244920	Plate5	C02	M-043520-01	D-043520-03	Dlg2	23859	NM_011807	118136296	AAUGCAAGCUUGUUAUUGA
244921	Plate5	C02	M-043520-01	D-043520-04	Dlg2	23859	NM_011807	118136296	GCCAAAGCGUGACUACGAA
244917	Plate5	C03	M-047791-01	D-047791-01	INSRR	23920	NM_011832	160333072	GGAGUACACUUGCUUAUGA
244919	Plate5	C03	M-047791-01	D-047791-02	INSRR	23920	NM_011832	160333072	UGUAUGAGACAGACUAUUA
244920	Plate5	C03	M-047791-01	D-047791-03	INSRR	23920	NM_011832	160333072	GCACCCACGUGGAGGGAAA
244921	Plate5	C03	M-047791-01	D-047791-04	INSRR	23920	NM_011832	160333072	GAACUGUCCGAUUCAGCUA
244917	Plate5	C04	M-040607-01	D-040607-01	MAP2K5	23938	NM_011840	118130017	CAUCGUAUAUCAUAGGAUU
244919	Plate5	C04	M-040607-01	D-040607-02	MAP2K5	23938	NM_011840	118130017	CGACGACAGCGUUUGAAUA
244920	Plate5	C04	M-040607-01	D-040607-03	MAP2K5	23938	NM_011840	118130017	AGGCAAUGCUGUCCUACUA
244921	Plate5	C04	M-040607-01	D-040607-04	MAP2K5	23938	NM_011840	118130017	CGGAUCAAGAUUCCAAAUA
244917	Plate5	C05	M-040333-00	D-040333-01	MAPK7	23939	NM_011841	6754633	UCAAGAAGAUACCUAAUGC
244919	Plate5	C05	M-040333-00	D-040333-02	MAPK7	23939	NM_011841	6754633	GAACCCUGCUGACAUUGAG
244920	Plate5	C05	M-040333-00	D-040333-03	MAPK7	23939	NM_011841	6754633	GGUGCCAUCUCCGACAAUA
244921	Plate5	C05	M-040333-00	D-040333-04	MAPK7	23939	NM_011841	6754633	CCGAACCGCUGAAGGAGGA
244917	Plate5	C06	M-045726-01	D-045726-01	NEK3	23954	NM_011848	209954839	UAAAGAAGCACGUAGGAUA
244919	Plate5	C06	M-045726-01	D-045726-02	NEK3	23954	NM_011848	209954839	ACAGAGAUAUCAAGUCGAA
244920	Plate5	C06	M-045726-01	D-045726-03	NEK3	23954	NM_011848	209954839	ACACGAUACUUAAUUGGUU
244921	Plate5	C06	M-045726-01	D-045726-04	NEK3	23954	NM_011848	209954839	GAGGUGGGUCUGUGAUAAA
244917	Plate5	C07	M-045512-01	D-045512-01	NEK4	23955	NM_011849	133893154	GAGAAUCGUUGAAGUCUUA
244919	Plate5	C07	M-045512-01	D-045512-02	NEK4	23955	NM_011849	133893154	GGAGAGAGAGGCACGAUUA
244920	Plate5	C07	M-045512-01	D-045512-03	NEK4	23955	NM_011849	133893154	AGCAAAGGAUCGACCAUUA
244921	Plate5	C07	M-045512-01	D-045512-04	NEK4	23955	NM_011849	133893154	GCCCAUAGUCGUACAAAGA
244917	Plate5	C08	M-062209-01	D-062209-01	PACSIN1	23969	NM_178365	146198874	CCCGGGAGAUGAACAGUAA
244919	Plate5	C08	M-062209-01	D-062209-02	PACSIN1	23969	NM_178365	146198874	GGACAAAUGCAGACAGGAU
244920	Plate5	C08	M-062209-01	D-062209-03	PACSIN1	23969	NM_178365	146198874	CCAAGAAGGCCUAUCACUU
244921	Plate5	C08	M-062209-01	D-062209-04	PACSIN1	23969	NM_178365	146198874	GAUAUCAAACGGCAUCUCA
244917	Plate5	C09	M-045089-00	D-045089-01	PAPSS1	23971	NM_011863	6754981	CCUCUGAUGUGGCGUAUGA
244919	Plate5	C09	M-045089-00	D-045089-02	PAPSS1	23971	NM_011863	6754981	GCAAUAACGCGCAGAACUG
244920	Plate5	C09	M-045089-00	D-045089-03	PAPSS1	23971	NM_011863	6754981	AGAGAACGUUCGCCGCAUA
244921	Plate5	C09	M-045089-00	D-045089-04	PAPSS1	23971	NM_011863	6754981	GUUUGCAGAUGCUGGCUUA
244917	Plate5	C10	M-044941-01	D-044941-01	PAPSS2	23972	NM_011864	118130006	ACGAUGGGCUGGACCAAUA
244919	Plate5	C10	M-044941-01	D-044941-02	PAPSS2	23972	NM_011864	118130006	CAAGAGAGGACAAGUGGUU
244920	Plate5	C10	M-044941-01	D-044941-03	PAPSS2	23972	NM_011864	118130006	GGAUGUACCGUGUGGCUAA
244921	Plate5	C10	M-044941-01	D-044941-04	PAPSS2	23972	NM_011864	118130006	GCUCGAAGGGUGCAGCAAA
244917	Plate5	C11	M-062823-01	D-062823-01	Twf2	23999	NM_011876	133891654	AGAAGACGGUCAACUAUAU
244919	Plate5	C11	M-062823-01	D-062823-02	Twf2	23999	NM_011876	133891654	CCACGCCACUGAAGAGCUA
244920	Plate5	C11	M-062823-01	D-062823-03	Twf2	23999	NM_011876	133891654	CGAGGUACAUCCCAAGCAA
244921	Plate5	C11	M-062823-01	D-062823-04	Twf2	23999	NM_011876	133891654	GAUGCUAUAUGCAGCCACA
244917	Plate5	D02	M-040341-01	D-040341-01	GRK1	24013	NM_011881	160333223	GAACGGAGGUGACGUGAGG
244919	Plate5	D02	M-040341-01	D-040341-02	GRK1	24013	NM_011881	160333223	GCCCAUAGGUGAAGACUGG
244920	Plate5	D02	M-040341-01	D-040341-03	GRK1	24013	NM_011881	160333223	GCGCGCAGAUGGUCAGAUG
244921	Plate5	D02	M-040341-01	D-040341-04	GRK1	24013	NM_011881	160333223	GAGCUUAAGCAACGUAUCA
244917	Plate5	D03	M-043480-00	D-043480-01	RNASEL	24014	NM_011882	31982956	GAGAAUAGCCCACGUGGAU
244919	Plate5	D03	M-043480-00	D-043480-02	RNASEL	24014	NM_011882	31982956	GGACCGUUGUCGAAGAUGA
244920	Plate5	D03	M-043480-00	D-043480-03	RNASEL	24014	NM_011882	31982956	GGACGAUAAGGGCUGUUUA
244921	Plate5	D03	M-043480-00	D-043480-04	RNASEL	24014	NM_011882	31982956	GGAGAACCGCUAUAGAACA
244917	Plate5	D04	M-043421-01	D-043421-01	MAP2K6	26399	NM_011943	141802082	GGUCGACUCUGUUGCUAAA
244919	Plate5	D04	M-043421-01	D-043421-02	MAP2K6	26399	NM_011943	141802082	GCUCAUGGAUACGUCACUA
244920	Plate5	D04	M-043421-01	D-043421-03	MAP2K6	26399	NM_011943	141802082	GAUCGAUGCCGGUUGCAAA
244921	Plate5	D04	M-043421-01	D-043421-04	MAP2K6	26399	NM_011943	141802082	CAUGGCUCCUGAACGAAUA
244917	Plate5	D05	M-041090-01	D-041090-01	MAP3K1	26401	NM_011945	101944545	GAAGAUGGCUGCAGGAACA
244919	Plate5	D05	M-041090-01	D-041090-02	MAP3K1	26401	NM_011945	101944545	CAAGUUCUCUCUACAAUUC
244920	Plate5	D05	M-041090-01	D-041090-03	MAP3K1	26401	NM_011945	101944545	GGAACUCGUUGGCUGCUUA
244921	Plate5	D05	M-041090-01	D-041090-04	MAP3K1	26401	NM_011945	101944545	GUCGAGAGAUGGAGAAUAA
244917	Plate5	D06	M-040920-01	D-040920-01	MAP3K2	26405	NM_011946	169234761	GCACAGAGCUACCCAGAUA
244919	Plate5	D06	M-040920-01	D-040920-02	MAP3K2	26405	NM_011946	169234761	GCAAAUAUCUUAAGGGAUU
244920	Plate5	D06	M-040920-01	D-040920-03	MAP3K2	26405	NM_011946	169234761	GUACACAGGCUACUAAUUU
244921	Plate5	D06	M-040920-01	D-040920-04	MAP3K2	26405	NM_011946	169234761	UGAAGAGUCUCAAGAUAUU
244917	Plate5	D07	M-040123-01	D-040123-01	MAP3K3	26406	NM_011947	146134424	GAUAGAAGCUCAAGUAUGA
244919	Plate5	D07	M-040123-01	D-040123-02	MAP3K3	26406	NM_011947	146134424	GACGUGAACUUGCUUCUAA
244920	Plate5	D07	M-040123-01	D-040123-03	MAP3K3	26406	NM_011947	146134424	GGACACAGGUCACCCAAAC
244921	Plate5	D07	M-040123-01	D-040123-04	MAP3K3	26406	NM_011947	146134424	GAUCAAGCCUUCCCAGUCU
244917	Plate5	D08	M-040609-01	D-040609-01	MAP3K4	26407	NM_011948	93102420	CAACGGAGCGAGACCAUAA
244919	Plate5	D08	M-040609-01	D-040609-02	MAP3K4	26407	NM_011948	93102420	CGAACGAACUGAUCUGGUU
244920	Plate5	D08	M-040609-01	D-040609-03	MAP3K4	26407	NM_011948	93102420	GGGCUAAGAAAGUUAAUUU
244921	Plate5	D08	M-040609-01	D-040609-04	MAP3K4	26407	NM_011948	93102420	GGUACAGAUUCCCGGGUUA
244917	Plate5	D09	M-043774-00	D-043774-01	MAPK13	26415	NM_011950	13994135	CUUCGGAGCUUCCAUGAUU
244919	Plate5	D09	M-043774-00	D-043774-02	MAPK13	26415	NM_011950	13994135	ACACUGAGAUGACGGGCUA
244920	Plate5	D09	M-043774-00	D-043774-03	MAPK13	26415	NM_011950	13994135	AGGAUAAGGUCCAGUACUU
244921	Plate5	D09	M-043774-00	D-043774-04	MAPK13	26415	NM_011950	13994135	GCGGCCAAAUCCUAUAUUC
244917	Plate5	D10	M-040125-01	D-040125-01	MAPK14	26416	NM_011951	142367641	GGAAGAGCCUGACCUAUGA
244919	Plate5	D10	M-040125-01	D-040125-02	MAPK14	26416	NM_011951	142367641	GCAAGAAACUACAUUCAGU
244920	Plate5	D10	M-040125-01	D-040125-03	MAPK14	26416	NM_011951	142367641	GUACAGACCAUAUUGAUCA
244921	Plate5	D10	M-040125-01	D-040125-04	MAPK14	26416	NM_011951	142367641	GGGCUGAAGUAUAUACAUU
244917	Plate5	D11	M-040126-01	D-040126-01	MAPK3	26417	NM_011952	93102422	GAAACUACCUGCAGUCUCU
244919	Plate5	D11	M-040126-01	D-040126-02	MAPK3	26417	NM_011952	93102422	GCCAAGCUCUUUCCUAAAU
244920	Plate5	D11	M-040126-01	D-040126-03	MAPK3	26417	NM_011952	93102422	GGACCUUAAUUGCAUCAUU
244921	Plate5	D11	M-040126-01	D-040126-04	MAPK3	26417	NM_011952	93102422	GUACUACGAUCCGACAGAU
244917	Plate5	E02	M-048657-01	D-048657-01	RAGE	26448	NM_011973	118129968	GCACUAAUAUGUGAACUUA
244919	Plate5	E02	M-048657-01	D-048657-02	RAGE	26448	NM_011973	118129968	CAAAGCAAUUGGCAAGAUA
244920	Plate5	E02	M-048657-01	D-048657-03	RAGE	26448	NM_011973	118129968	GAAGUGUGCUGCUGUGAAC
244921	Plate5	E02	M-048657-01	D-048657-04	RAGE	26448	NM_011973	118129968	GCCGGAGAAUAUCCUAGUA
244917	Plate5	E03	M-045850-01	D-045850-01	ERN2	26918	NM_012016	124248582	GAGGGAGGAUCCAGAACUA
244919	Plate5	E03	M-045850-01	D-045850-02	ERN2	26918	NM_012016	124248582	CAACGUGCUUCGCUACUUC
244920	Plate5	E03	M-045850-01	D-045850-04	ERN2	26918	NM_012016	124248582	GGCAUUGGACUUAGUGAGA
244921	Plate5	E03	M-045850-01	D-045850-17	ERN2	26918	NM_012016	124248582	CUGAAAAGGUUCCGCUCAU
244917	Plate5	E04	M-053754-00	D-053754-01	PNCK	93843	NM_012040	31340562	AAUACAAGCUGGCAACAUG
244919	Plate5	E04	M-053754-00	D-053754-02	PNCK	93843	NM_012040	31340562	GGACGCCAGCCACCUUGUA
244920	Plate5	E04	M-053754-00	D-053754-03	PNCK	93843	NM_012040	31340562	GAGCAGAAACCCUACGGGA
244921	Plate5	E04	M-053754-00	D-053754-04	PNCK	93843	NM_012040	31340562	GACAAAGCCCAGAGGGUGA
244917	Plate5	E05	M-040985-01	D-040985-01	BTK	12229	NM_013482	161016838	GCUAUGGGCUGCCAAAUUU
244919	Plate5	E05	M-040985-01	D-040985-02	BTK	12229	NM_013482	161016838	GAACGCAAAUGACUUACAA
244920	Plate5	E05	M-040985-01	D-040985-03	BTK	12229	NM_013482	161016838	ACACAUUGCUCAAGGCUUA
244921	Plate5	E05	M-040985-01	D-040985-04	BTK	12229	NM_013482	161016838	GCUAAUGGCUGCCUCUUGA
244917	Plate5	E06	M-045523-01	D-045523-01	EIF2AK1	15467	NM_013557	124248524	GAAGACGGCUUGACUGAUU
244919	Plate5	E06	M-045523-01	D-045523-02	EIF2AK1	15467	NM_013557	124248524	GAAAGUGAAUCGUCCAUUG
244920	Plate5	E06	M-045523-01	D-045523-03	EIF2AK1	15467	NM_013557	124248524	GAGAAUAACAACCUGGUGA
244921	Plate5	E06	M-045523-01	D-045523-04	EIF2AK1	15467	NM_013557	124248524	CAAGGUGGUGUUAAAGAUA
244917	Plate5	E07	M-045873-01	D-045873-01	Ksr1	16706	NM_013571	142344125	GAAGUCGGCUGACAUUAAC
244919	Plate5	E07	M-045873-01	D-045873-02	Ksr1	16706	NM_013571	142344125	GGAAGGAAGUCGGCGAGAU
244920	Plate5	E07	M-045873-01	D-045873-03	Ksr1	16706	NM_013571	142344125	GCGUUUACCUGCAAGAGUG
244921	Plate5	E07	M-045873-01	D-045873-04	Ksr1	16706	NM_013571	142344125	CCGGUAAUCCAAAGAUGUA
244917	Plate5	E08	M-045325-01	D-045325-01	TEK	21687	NM_013690	111185950	GAGAGGCGAUCCCUGCAAA
244919	Plate5	E08	M-045325-01	D-045325-02	TEK	21687	NM_013690	111185950	GAUUAAUGGUGCUUAUUUC
244920	Plate5	E08	M-045325-01	D-045325-03	TEK	21687	NM_013690	111185950	UGAGGUGUAUGAUCUAAUG
244921	Plate5	E08	M-045325-01	D-045325-04	TEK	21687	NM_013690	111185950	GCUAUUCGAUUUCUUCCAU
244917	Plate5	E09	M-044353-01	D-044353-01	EIF2AK4	27103	NM_013719	166851837	CUAAAGGCCUGUCGAAUGA
244919	Plate5	E09	M-044353-01	D-044353-02	EIF2AK4	27103	NM_013719	166851837	GGAAAUCACUAGCUUGACA
244920	Plate5	E09	M-044353-01	D-044353-03	EIF2AK4	27103	NM_013719	166851837	GCGCUGCGUUCUUCAGUGA
244921	Plate5	E09	M-044353-01	D-044353-04	EIF2AK4	27103	NM_013719	166851837	GCAUUUACUUGAACCAUAC
244917	Plate5	E10	M-042251-01	D-042251-01	PODXL	27205	NM_013723	164448681	AGACGAAGCUUUCUCCUAA
244919	Plate5	E10	M-042251-01	D-042251-02	PODXL	27205	NM_013723	164448681	GCAGUGAAGAGAAUCAUUA
244920	Plate5	E10	M-042251-01	D-042251-03	PODXL	27205	NM_013723	164448681	GCAAGAGCGGUGACAGUUU
244921	Plate5	E10	M-042251-01	D-042251-04	PODXL	27205	NM_013723	164448681	GAGGAUUUGUGCACUCUAC
244917	Plate5	E11	M-046446-00	D-046446-01	NRK	27206	NM_013724	7305326	GAACAGACUUCGCGUGUAU
244919	Plate5	E11	M-046446-00	D-046446-02	NRK	27206	NM_013724	7305326	GAAAGUUGCUAGUCUAAGG
244920	Plate5	E11	M-046446-00	D-046446-03	NRK	27206	NM_013724	7305326	UAGAAGCUAUGCUGUUUAA
244921	Plate5	E11	M-046446-00	D-046446-04	NRK	27206	NM_013724	7305326	GGGCUUAGCUCACCUUCAU
244917	Plate5	F02	M-046785-01	D-046785-01	Dbf4	27214	NM_013726	118130853	GGGCUUUCAUGUUGUGAUA
244919	Plate5	F02	M-046785-01	D-046785-02	Dbf4	27214	NM_013726	118130853	CACCAUAUGUGAGAAACUA
244920	Plate5	F02	M-046785-01	D-046785-03	Dbf4	27214	NM_013726	118130853	UAAUAUGGACGGCGAUAAA
244921	Plate5	F02	M-046785-01	D-046785-04	Dbf4	27214	NM_013726	118130853	GAGGAAAAUUGUUAGCUGA
244917	Plate5	F03	M-047584-00	D-047584-01	SGK2	27219	NM_013731	7305482	GCCCAGAUGUAUGAGAAUA
244919	Plate5	F03	M-047584-00	D-047584-02	SGK2	27219	NM_013731	7305482	GGACAUAAAGAACCACAUG
244920	Plate5	F03	M-047584-00	D-047584-03	SGK2	27219	NM_013731	7305482	GGAAGGUCCUACUGGCCAA
244921	Plate5	F03	M-047584-00	D-047584-04	SGK2	27219	NM_013731	7305482	CAAGGAAUGUGUAGAGCCU
244917	Plate5	F04	M-043425-01	D-043425-01	PDK4	27273	NM_013743	118130875	AAAGAAGACCUUACAAUCA
244919	Plate5	F04	M-043425-01	D-043425-02	PDK4	27273	NM_013743	118130875	UAUCUAACAUCGCCAGAAU
244920	Plate5	F04	M-043425-01	D-043425-03	PDK4	27273	NM_013743	118130875	CCCAAACUGUGAUGUGGUA
244921	Plate5	F04	M-043425-01	D-043425-04	PDK4	27273	NM_013743	118130875	UACAUGAACCGCAUUUCUA
244917	Plate5	F05	M-060611-01	D-060611-01	GOLGA5	27277	NM_013747	153791403	GACAGAAAGCUAACUAUAU
244919	Plate5	F05	M-060611-01	D-060611-02	GOLGA5	27277	NM_013747	153791403	GUAAUCAUCUACAUGGCUU
244920	Plate5	F05	M-060611-01	D-060611-03	GOLGA5	27277	NM_013747	153791403	AAAGAGCGAUCGCAUAACU
244921	Plate5	F05	M-060611-01	D-060611-04	GOLGA5	27277	NM_013747	153791403	CACGGAUACUCCAAUCUAA
244917	Plate5	F06	M-042284-00	D-042284-01	DGUOK	27369	NM_013764	7304998	GUGAACACCUUUAUGAGGA
244919	Plate5	F06	M-042284-00	D-042284-02	DGUOK	27369	NM_013764	7304998	ACAGGUAUAUCUUUGCAAA
244920	Plate5	F06	M-042284-00	D-042284-03	DGUOK	27369	NM_013764	7304998	UAACAAGACUACCAAGCUC
244921	Plate5	F06	M-042284-00	D-042284-04	DGUOK	27369	NM_013764	7304998	GAGCUGGCCUAUCUUCAAC
244917	Plate5	F07	M-040108-01	D-040108-01	CSNK1E	27373	NM_013767	158631204	CAACAUACCUCAACUUCUG
244919	Plate5	F07	M-040108-01	D-040108-02	CSNK1E	27373	NM_013767	158631204	GCUAUGUGCUCAUGUACUU
244920	Plate5	F07	M-040108-01	D-040108-03	CSNK1E	27373	NM_013767	158631204	CAACAAACUGGCAAUACUU
244921	Plate5	F07	M-040108-01	D-040108-04	CSNK1E	27373	NM_013767	158631204	CUACCUGGGUGCCAACAUU
244917	Plate5	F08	M-041917-00	D-041917-01	IHPK1	27399	NM_013785	40254567	GCAAUGCGCUCUAUCAGUA
244919	Plate5	F08	M-041917-00	D-041917-02	IHPK1	27399	NM_013785	40254567	AGACAGAGGCUAUGUGUUU
244920	Plate5	F08	M-041917-00	D-041917-03	IHPK1	27399	NM_013785	40254567	GGAGCAACCUCGGCGCAAA
244921	Plate5	F08	M-041917-00	D-041917-04	IHPK1	27399	NM_013785	40254567	GGGAACAGCGCUUCUACGA
244917	Plate5	F09	M-051404-01	D-051404-01	PLK3	12795	NM_013807	87299591	UAAAUGAGAUAGAGUUGCA
244919	Plate5	F09	M-051404-01	D-051404-02	PLK3	12795	NM_013807	87299591	GCAGGUUCAUUACACGCUA
244920	Plate5	F09	M-051404-01	D-051404-03	PLK3	12795	NM_013807	87299591	CGGAUAACAUGGAACUGAA
244921	Plate5	F09	M-051404-01	D-051404-04	PLK3	12795	NM_013807	87299591	GAGACAUACCGCUGCAUCA
244917	Plate5	F10	M-051128-01	D-051128-01	HK2	15277	NM_013820	163965442	GCGUAGAGAUGCAUAACAA
244919	Plate5	F10	M-051128-01	D-051128-02	HK2	15277	NM_013820	163965442	GCAUAUGAUCGCCUGCUUA
244920	Plate5	F10	M-051128-01	D-051128-03	HK2	15277	NM_013820	163965442	GAACAAGGGCGAGGAGCGA
244921	Plate5	F10	M-051128-01	D-051128-04	HK2	15277	NM_013820	163965442	GAUAAGAGAGAACCGUGGA
244917	Plate5	F11	M-051113-01	D-051113-01	PRPF4B	19134	NM_013830	158854004	CGGAUAAUAUUCUGGUUAA
244919	Plate5	F11	M-051113-01	D-051113-02	PRPF4B	19134	NM_013830	158854004	GUUAUAAUGUGUAUGGCUA
244920	Plate5	F11	M-051113-01	D-051113-03	PRPF4B	19134	NM_013830	158854004	GAAAGGAGUCGAGAUAGAU
244921	Plate5	F11	M-051113-01	D-051113-04	PRPF4B	19134	NM_013830	158854004	GGAUCGGCCUCACAUGUUG
244917	Plate5	G02	M-053825-01	D-053825-01	ROR1	26563	NM_013845	146149318	GAAACAGAGUUGUCAGUCA
244919	Plate5	G02	M-053825-01	D-053825-02	ROR1	26563	NM_013845	146149318	UGAGAUACCUUCCAGGAGA
244920	Plate5	G02	M-053825-01	D-053825-03	ROR1	26563	NM_013845	146149318	GCAUGUGCACGAUUUAUUG
244921	Plate5	G02	M-053825-01	D-053825-04	ROR1	26563	NM_013845	146149318	GACGAAACCUCAUCUGUCC
244917	Plate5	G03	M-041074-00	D-041074-01	ROR2	26564	NM_013846	31543599	GGUCAUCGCUUGCCUGUUC
244919	Plate5	G03	M-041074-00	D-041074-02	ROR2	26564	NM_013846	31543599	GACCAACCCUUGAGCAUGA
244920	Plate5	G03	M-041074-00	D-041074-03	ROR2	26564	NM_013846	31543599	GCAAUGUGCUGGUGUACGA
244921	Plate5	G03	M-041074-00	D-041074-04	ROR2	26564	NM_013846	31543599	GAACCGGACUAUUUAUGUG
244917	Plate5	G04	M-044055-01	D-044055-01	TPK1	29807	NM_013861	146134412	CAAAUGAUGUUCUUGGCUU
244919	Plate5	G04	M-044055-01	D-044055-02	TPK1	29807	NM_013861	146134412	GGCCUGAAGUCAAAGAGUA
244920	Plate5	G04	M-044055-01	D-044055-03	TPK1	29807	NM_013861	146134412	GCCAACCACUUAUAUGAUC
244921	Plate5	G04	M-044055-01	D-044055-04	TPK1	29807	NM_013861	146134412	GCACGAUUUCGCCAUCUUU
244917	Plate5	G05	M-062913-00	D-062913-01	MAPK12	29857	NM_013871	31980730	GCAACAAGGUGGCCAUCAA
244919	Plate5	G05	M-062913-00	D-062913-02	MAPK12	29857	NM_013871	31980730	CCAGAGGUCAUCUUGAAUU
244920	Plate5	G05	M-062913-00	D-062913-03	MAPK12	29857	NM_013871	31980730	GCGUGUGACUUACAAGGAA
244921	Plate5	G05	M-062913-00	D-062913-04	MAPK12	29857	NM_013871	31980730	GGAGAUGAUUACUGGGAAG
244917	Plate5	G06	M-040619-00	D-040619-01	ULK2	29869	NM_013881	31982529	GUACGAAGGUCUAAUACCA
244919	Plate5	G06	M-040619-00	D-040619-02	ULK2	29869	NM_013881	31982529	CGAAGGAAGUCGAAUGUCA
244920	Plate5	G06	M-040619-00	D-040619-03	ULK2	29869	NM_013881	31982529	GCACGGUACCUACAUAGUA
244921	Plate5	G06	M-040619-00	D-040619-04	ULK2	29869	NM_013881	31982529	GGAAUUAUCAGCGCAUAGA
244917	Plate5	G07	M-046705-01	D-046705-01	HUNK	26559	NM_015755	118131024	CAAUAGGCGUGAACAUGUA
244919	Plate5	G07	M-046705-01	D-046705-02	HUNK	26559	NM_015755	118131024	AGAAUUUGCUACUAGAUGA
244920	Plate5	G07	M-046705-01	D-046705-03	HUNK	26559	NM_015755	118131024	GCAGAUACAUCCGGCAACU
244921	Plate5	G07	M-046705-01	D-046705-04	HUNK	26559	NM_015755	118131024	GGAUAUGGUACGCUCCUUU
244917	Plate5	G08	M-044602-01	D-044602-01	LATS2	50523	NM_015771	68448548	GCGGCAAUAUUUAGACUUU
244919	Plate5	G08	M-044602-01	D-044602-02	LATS2	50523	NM_015771	68448548	GAAAUAGCCGGCAGCGAUU
244920	Plate5	G08	M-044602-01	D-044602-03	LATS2	50523	NM_015771	68448548	GGGCCAAGAUGGACAAGUC
244921	Plate5	G08	M-044602-01	D-044602-04	LATS2	50523	NM_015771	68448548	UCAGGGAAAUCCGAUAUUC
244917	Plate5	G09	M-040025-01	D-040025-01	CRIM1	50766	NM_015800	118131067	GCAGACAACUUCUACCAAA
244919	Plate5	G09	M-040025-01	D-040025-02	CRIM1	50766	NM_015800	118131067	GAGGAGAGCUGGCAUGAUG
244920	Plate5	G09	M-040025-01	D-040025-03	CRIM1	50766	NM_015800	118131067	GAUCCCAUCUAUCCUCUUA
244921	Plate5	G09	M-040025-01	D-040025-04	CRIM1	50766	NM_015800	118131067	CAAAGAAAGUGGUGUGUCA
244917	Plate5	G10	M-040133-01	D-040133-01	MAPK6	50772	NM_015806	76573878	UGACGUAGUUGACAAGUUA
244919	Plate5	G10	M-040133-01	D-040133-02	MAPK6	50772	NM_015806	76573878	GAAGGAGGAUUCCGAAAUG
244920	Plate5	G10	M-040133-01	D-040133-03	MAPK6	50772	NM_015806	76573878	GAGCAUGACUGGCCUAUUC
244921	Plate5	G10	M-040133-01	D-040133-04	MAPK6	50772	NM_015806	76573878	AGAGCGAGGUUAACCAUUA
244917	Plate5	G11	M-041208-01	D-041208-01	Magi2	50791	NM_015823	153792115	GAGAUGAGCUUGUCUAUGU
244919	Plate5	G11	M-041208-01	D-041208-02	Magi2	50791	NM_015823	153792115	GUACAGAACCUGAGCCAUA
244920	Plate5	G11	M-041208-01	D-041208-03	Magi2	50791	NM_015823	153792115	GACCGUAUCUUAGCAGUCA
244921	Plate5	G11	M-041208-01	D-041208-04	Magi2	50791	NM_015823	153792115	GAAACGGCGUGGUCAUAAC
244917	Plate5	H02	M-062937-00	D-062937-01	GNE	50798	NM_015828	31980684	ACACUCAGUUCAACCCUAA
244919	Plate5	H02	M-062937-00	D-062937-02	GNE	50798	NM_015828	31980684	AAACACAUACCGCAUGAUU
244920	Plate5	H02	M-062937-00	D-062937-03	GNE	50798	NM_015828	31980684	GCGAUGAUGUAAAAUGUAA
244921	Plate5	H02	M-062937-00	D-062937-04	GNE	50798	NM_015828	31980684	GGUUGGCGCUUUCGGAACA
244917	Plate5	H03	M-040604-01	D-040604-01	CHEK2	50883	NM_016681	142377787	AAAUGGAACCUUCGUAAAU
244919	Plate5	H03	M-040604-01	D-040604-02	CHEK2	50883	NM_016681	142377787	GCACGAGCUCUCACAGUAU
244920	Plate5	H03	M-040604-01	D-040604-03	CHEK2	50883	NM_016681	142377787	UGCGGAAGAUUAUUACAUU
244921	Plate5	H03	M-040604-01	D-040604-04	CHEK2	50883	NM_016681	142377787	GAAUAUUGCUUCGAUGGAC
244917	Plate5	H04	M-043402-01	D-043402-01	MAP3K6	53608	NM_016693	153792014	GCUACACACUGAUUCCUUA
244919	Plate5	H04	M-043402-01	D-043402-02	MAP3K6	53608	NM_016693	153792014	CGUGAGAGCUUCAGCAUGA
244920	Plate5	H04	M-043402-01	D-043402-03	MAP3K6	53608	NM_016693	153792014	GACAAUGAGAGCACUAUUA
244921	Plate5	H04	M-043402-01	D-043402-04	MAP3K6	53608	NM_016693	153792014	GAUCUAGUCUACACCAGAA
244917	Plate5	H05	M-040140-01	D-040140-01	MPP2	50997	NM_016695	142347754	GGGCAGGGCUACAGCUUUG
244919	Plate5	H05	M-040140-01	D-040140-02	MPP2	50997	NM_016695	142347754	GCACACGGAUCGACUCCAU
244920	Plate5	H05	M-040140-01	D-040140-03	MPP2	50997	NM_016695	142347754	GAUCUUUCUUCGAGGCAUA
244921	Plate5	H05	M-040140-01	D-040140-04	MPP2	50997	NM_016695	142347754	CCUAGAACAUGGCGAGUAU
244917	Plate5	H06	M-049286-00	D-049286-01	EXOSC10	50912	NM_016699	7710081	GAAGUAAAGUGACUGAAUU
244919	Plate5	H06	M-049286-00	D-049286-02	EXOSC10	50912	NM_016699	7710081	CGAUACCAAUGACGUGAUA
244920	Plate5	H06	M-049286-00	D-049286-03	EXOSC10	50912	NM_016699	7710081	ACAGUUCGGUGACGAGUAU
244921	Plate5	H06	M-049286-00	D-049286-04	EXOSC10	50912	NM_016699	7710081	ACGGAUAUGUUCUACCAAA
244917	Plate5	H07	M-040128-01	D-040128-01	MAPK8	26419	NM_016700	142378811	GGAAAGAACUGAUAUACAA
244919	Plate5	H07	M-040128-01	D-040128-02	MAPK8	26419	NM_016700	142378811	GGAGUUAGAUCAUGAAAGA
244920	Plate5	H07	M-040128-01	D-040128-03	MAPK8	26419	NM_016700	142378811	GAUUGGAGAUUCUACAUUC
244921	Plate5	H07	M-040128-01	D-040128-04	MAPK8	26419	NM_016700	142378811	GAAACUACAACCAACAGUA
244917	Plate5	H08	M-062296-01	D-062296-01	Dlg3	53310	NM_016747	118131177	GAAACUGGAGCAAGAAUUU
244919	Plate5	H08	M-062296-01	D-062296-02	Dlg3	53310	NM_016747	118131177	GAAAUGAACCGACGGCAGA
244920	Plate5	H08	M-062296-01	D-062296-03	Dlg3	53310	NM_016747	118131177	GCAUAAAUUUGGAUCCUGU
244921	Plate5	H08	M-062296-01	D-062296-04	Dlg3	53310	NM_016747	118131177	GGUUAAGUGACGAUUAUUA
244917	Plate5	H09	M-040600-01	D-040600-01	CDK2	12566	NM_016756	162287299	CAAGUUGACGGGAGAAGUU
244919	Plate5	H09	M-040600-01	D-040600-02	CDK2	12566	NM_016756	162287299	UAUCGCAAAUGCUGCACUA
244920	Plate5	H09	M-040600-01	D-040600-03	CDK2	12566	NM_016756	162287299	GAACUUAAUCACCCUAAUA
244921	Plate5	H09	M-040600-01	D-040600-04	CDK2	12566	NM_016756	162287299	CUUCUAUGCCUGAUUAUAA
244917	Plate5	H10	M-048876-01	D-048876-01	PRKAG1	19082	NM_016781	124107595	GAAAUAAGAUCCACAGGCU
244919	Plate5	H10	M-048876-01	D-048876-02	PRKAG1	19082	NM_016781	124107595	GCACCGAGUCUCCGCCUUA
244920	Plate5	H10	M-048876-01	D-048876-03	PRKAG1	19082	NM_016781	124107595	ACACUUCGCUACAGGUAAA
244921	Plate5	H10	M-048876-01	D-048876-04	PRKAG1	19082	NM_016781	124107595	GCACCGAUACUAUAAGUCA
244917	Plate5	H11	M-061647-01	D-061647-01	SRPK1	20815	NM_016795	141803405	GAAAUCGGUUCGCAACUCA
244919	Plate5	H11	M-061647-01	D-061647-02	SRPK1	20815	NM_016795	141803405	UAAAGAGGAUCUGCAUAAU
244920	Plate5	H11	M-061647-01	D-061647-03	SRPK1	20815	NM_016795	141803405	UAAUUGCAAUGGAGUGAUU
244921	Plate5	H11	M-061647-01	D-061647-04	SRPK1	20815	NM_016795	141803405	GCGCCAGGCAGAAUUACUA
244922	Plate6	A02	M-041106-00	D-041106-01	DGKA	13139	NM_016811	31560473	CAAUCAAGAUCACCCAUAA
244923	Plate6	A02	M-041106-00	D-041106-02	DGKA	13139	NM_016811	31560473	UAAGUAAGGUGGUAUAUCU
244924	Plate6	A02	M-041106-00	D-041106-03	DGKA	13139	NM_016811	31560473	GAAUAGAGGGUGCAAUUGA
244926	Plate6	A02	M-041106-00	D-041106-04	DGKA	13139	NM_016811	31560473	GAAAUAUCCUGAGAAGUUC
244922	Plate6	A03	M-050614-00	D-050614-01	STK39	53416	NM_016866	40538821	GCAAGAACGCGUAGCCAUA
244923	Plate6	A03	M-050614-00	D-050614-02	STK39	53416	NM_016866	40538821	GAGAAGUCACGAAGAGUAA
244924	Plate6	A03	M-050614-00	D-050614-03	STK39	53416	NM_016866	40538821	GAAGAGGCGAUAAUUGCAA
244926	Plate6	A03	M-050614-00	D-050614-04	STK39	53416	NM_016866	40538821	GGAACUUAAUGACAUACGA
244922	Plate6	A04	M-040771-01	D-040771-01	MAP3K14	53859	NM_016896	142388182	GAAGAUGAGUCUCCACUAG
244923	Plate6	A04	M-040771-01	D-040771-02	MAP3K14	53859	NM_016896	142388182	GACCAGAACUCCACAAACU
244924	Plate6	A04	M-040771-01	D-040771-03	MAP3K14	53859	NM_016896	142388182	CUACUGACAUCCCGAGCUA
244926	Plate6	A04	M-040771-01	D-040771-04	MAP3K14	53859	NM_016896	142388182	UAAACGACGUGAUCACCAA
244922	Plate6	A05	M-043790-00	D-043790-01	CKS1	54124	NM_016904	8393134	GACGGCCACUGCCCAAGAA
244923	Plate6	A05	M-043790-00	D-043790-02	CKS1	54124	NM_016904	8393134	AAUCUACUAUUCGGACAAA
244924	Plate6	A05	M-043790-00	D-043790-03	CKS1	54124	NM_016904	8393134	AACCUCACAUCUUACUGUU
244926	Plate6	A05	M-043790-00	D-043790-04	CKS1	54124	NM_016904	8393134	GAAUCUGAAUGGAGGAACC
244922	Plate6	A06	M-044069-01	D-044069-01	GALK1	14635	NM_016905	93102412	GCAGAAAGGCUAUGCACUA
244923	Plate6	A06	M-044069-01	D-044069-02	GALK1	14635	NM_016905	93102412	GCCCUGAGCUGGAUCAAUU
244924	Plate6	A06	M-044069-01	D-044069-03	GALK1	14635	NM_016905	93102412	CCAAUUAUGUCAAGGGAGU
244926	Plate6	A06	M-044069-01	D-044069-04	GALK1	14635	NM_016905	93102412	GGACAGAUGGGCUUGUUUC
244922	Plate6	A07	M-040603-00	D-040603-01	CDKL2	53886	NM_016912	8393079	UGGACUAGACUAUCAAGUA
244923	Plate6	A07	M-040603-00	D-040603-02	CDKL2	53886	NM_016912	8393079	GAUCAGCUACAUCAUAUUA
244924	Plate6	A07	M-040603-00	D-040603-03	CDKL2	53886	NM_016912	8393079	GUACGAGAACCUAGGAUUG
244926	Plate6	A07	M-040603-00	D-040603-04	CDKL2	53886	NM_016912	8393079	UCGAAAUUCUAGGCUAAUA
244922	Plate6	A08	M-040134-00	D-040134-01	MAPK9	26420	NM_016961	8393748	GGAAAGAGCUAAUUUACAA
244923	Plate6	A08	M-040134-00	D-040134-02	MAPK9	26420	NM_016961	8393748	GCAUUCAGCUGGUAUCAUU
244924	Plate6	A08	M-040134-00	D-040134-03	MAPK9	26420	NM_016961	8393748	ACUAAUGGAUGCUAACUUA
244926	Plate6	A08	M-040134-00	D-040134-04	MAPK9	26420	NM_016961	8393748	GAAGUUAAGUCGUCCUUUU
244922	Plate6	A09	M-056757-00	D-056757-01	PRKX	19108	NM_016979	23956079	GCACUGGGCAUUCUUAUAU
244923	Plate6	A09	M-056757-00	D-056757-02	PRKX	19108	NM_016979	23956079	CAAUUGGAUUUCACCUCUA
244924	Plate6	A09	M-056757-00	D-056757-03	PRKX	19108	NM_016979	23956079	ACUCAAAGGAAAUCGUAUA
244926	Plate6	A09	M-056757-00	D-056757-04	PRKX	19108	NM_016979	23956079	CGUUUGGGAUUUACCAGAA
244922	Plate6	A10	M-045821-00	D-045821-01	NME6	54369	NM_018757	9055289	CCACAAACAACCUAACAAA
244923	Plate6	A10	M-045821-00	D-045821-02	NME6	54369	NM_018757	9055289	GUGAACAGCGCUGGUAUGA
244924	Plate6	A10	M-045821-00	D-045821-03	NME6	54369	NM_018757	9055289	GCUCAGACUCCGUGGUUUC
244926	Plate6	A10	M-045821-00	D-045821-04	NME6	54369	NM_018757	9055289	AGAUUCAAUUCGUGGAAGU
244922	Plate6	A11	M-050349-01	D-050349-01	TYK2	54721	NM_018793	133922606	ACGAACAUAUUGUCAAGUA
244923	Plate6	A11	M-050349-01	D-050349-02	TYK2	54721	NM_018793	133922606	UGACAGAAUUCGUAGAACA
244924	Plate6	A11	M-050349-01	D-050349-03	TYK2	54721	NM_018793	133922606	CAAACCAUAUUCUGGAUAC
244926	Plate6	A11	M-050349-01	D-050349-04	TYK2	54721	NM_018793	133922606	CCUGAUGGAUCCGUUUGUA
244922	Plate6	B02	M-040343-01	D-040343-01	Grk5	14773	NM_018869	159032058	GGAAGAGCGAGCCUUAUUU
244923	Plate6	B02	M-040343-01	D-040343-02	Grk5	14773	NM_018869	159032058	GAUCCUCUGUGGCCUAGAA
244924	Plate6	B02	M-040343-01	D-040343-03	Grk5	14773	NM_018869	159032058	GAAAGGCGAAUCCAUGGCA
244926	Plate6	B02	M-040343-01	D-040343-04	Grk5	14773	NM_018869	159032058	UCUAUGAGAUGAUUGAAGG
244922	Plate6	B03	M-049735-01	D-049735-01	CAMKK1	55984	NM_018883	133922602	GGAAGUGCCCGUUCAUUGA
244923	Plate6	B03	M-049735-01	D-049735-02	CAMKK1	55984	NM_018883	133922602	GGGCUCAAGUUGGGCCUUA
244924	Plate6	B03	M-049735-01	D-049735-03	CAMKK1	55984	NM_018883	133922602	UGUCAGAUAUCAAGUUACA
244926	Plate6	B03	M-049735-01	D-049735-04	CAMKK1	55984	NM_018883	133922602	CCACUGGGGUCACGCUAUA
244922	Plate6	B04	M-043798-01	D-043798-01	TYRO3	22174	NM_019392	68989242	UAACAACGAUCUCCAGCUA
244923	Plate6	B04	M-043798-01	D-043798-02	TYRO3	22174	NM_019392	68989242	AGAAAGGCCUGAACGCAUU
244924	Plate6	B04	M-043798-01	D-043798-03	TYRO3	22174	NM_019392	68989242	GCAGCCCGAUCUUUCAAUC
244926	Plate6	B04	M-043798-01	D-043798-04	TYRO3	22174	NM_019392	68989242	GGAGACGCGUUUCGGGCAA
244922	Plate6	B05	M-046077-01	D-046077-01	RFK	54391	NM_019437	142378133	GAUGGAACCCGUACUAUAA
244923	Plate6	B05	M-046077-01	D-046077-02	RFK	54391	NM_019437	142378133	GAGCGGCGAUGUCCAUAAA
244924	Plate6	B05	M-046077-01	D-046077-03	RFK	54391	NM_019437	142378133	GCAACUGGAUUUACCCGAA
244926	Plate6	B05	M-046077-01	D-046077-04	RFK	54391	NM_019437	142378133	AAACACACAUCAUCCAUAC
244922	Plate6	B06	M-063053-01	D-063053-01	STK19	54402	NM_019442	118130750	CGUGAGAGCGGAUCCUUUA
244923	Plate6	B06	M-063053-01	D-063053-02	STK19	54402	NM_019442	118130750	UGACACAGACUUAUGGCUU
244924	Plate6	B06	M-063053-01	D-063053-03	STK19	54402	NM_019442	118130750	CUGGGAGAGAUCCGAAUUA
244926	Plate6	B06	M-063053-01	D-063053-04	STK19	54402	NM_019442	118130750	UCAUCAAGUGCUUUGUUAA
244922	Plate6	B07	M-049658-01	D-049658-01	DGKE	56077	NM_019505	126432551	GGAAAUCGUUGGCGUCUAU
244923	Plate6	B07	M-049658-01	D-049658-02	DGKE	56077	NM_019505	126432551	CGUAAAGGAAGCCGAGUAA
244924	Plate6	B07	M-049658-01	D-049658-03	DGKE	56077	NM_019505	126432551	GUGCAUGCGAGGCAGCUUA
244926	Plate6	B07	M-049658-01	D-049658-04	DGKE	56077	NM_019505	126432551	CUAUUAACCAGAUGCGUAA
244922	Plate6	B08	M-049645-00	D-049645-01	NAGK	56174	NM_019542	9506738	GAGGAUCAAUGAGAUGGUG
244923	Plate6	B08	M-049645-00	D-049645-02	NAGK	56174	NM_019542	9506738	GGCUCCAACUGUAGGCUUA
244924	Plate6	B08	M-049645-00	D-049645-03	NAGK	56174	NM_019542	9506738	GGGCCAGGCACAUUGGAUA
244926	Plate6	B08	M-049645-00	D-049645-04	NAGK	56174	NM_019542	9506738	UGUAUAGGGACUUUGAUAA
244922	Plate6	B09	M-049608-00	D-049608-01	MPP5	56217	NM_019579	9625022	GGAAUAGGCGAGACCAUGA
244923	Plate6	B09	M-049608-00	D-049608-02	MPP5	56217	NM_019579	9625022	CGCCAGAGACUAAUGAAUA
244924	Plate6	B09	M-049608-00	D-049608-03	MPP5	56217	NM_019579	9625022	CAUAGACUCUGUACGACAA
244926	Plate6	B09	M-049608-00	D-049608-04	MPP5	56217	NM_019579	9625022	GAAAGUAUCGGCCAUUACG
244922	Plate6	B10	M-040440-01	D-040440-01	STK3	56274	NM_019635	118150663	GUCCAUAUGUUGUGAAGUA
244923	Plate6	B10	M-040440-01	D-040440-02	STK3	56274	NM_019635	118150663	UAAGAGACCUGAUCGCAGA
244924	Plate6	B10	M-040440-01	D-040440-03	STK3	56274	NM_019635	118150663	AGACGAUGAUUGAACAUAA
244926	Plate6	B10	M-040440-01	D-040440-04	STK3	56274	NM_019635	118150663	GUGAAGAAGUGCUUGGUGA
244922	Plate6	B11	M-049832-00	D-049832-01	STK23	56504	NM_019684	9790110	CAGCAUCCCUGGCUUAAUC
244923	Plate6	B11	M-049832-00	D-049832-02	STK23	56504	NM_019684	9790110	GAUCGGUGAUUUGUUCAAU
244924	Plate6	B11	M-049832-00	D-049832-03	STK23	56504	NM_019684	9790110	GCUCAUAUCGUGGAACUUC
244926	Plate6	B11	M-049832-00	D-049832-04	STK23	56504	NM_019684	9790110	CGGGAGUUCUUCAACCGUA
244922	Plate6	C02	M-040819-01	D-040819-01	CIB2	56506	NM_019686	148747105	GGACUGCACUUUCUUCAAU
244923	Plate6	C02	M-040819-01	D-040819-02	CIB2	56506	NM_019686	148747105	AAAGAAGACUUAGAGAUGA
244924	Plate6	C02	M-040819-01	D-040819-03	CIB2	56506	NM_019686	148747105	GGAACAAGCAGACCAUCUU
244926	Plate6	C02	M-040819-01	D-040819-04	CIB2	56506	NM_019686	148747105	GGAGAAUCCCUUCAAAGAG
244922	Plate6	C03	M-049794-00	D-049794-01	PYCS	56454	NM_019698	9790060	ACAAGUGACUGUCCCAAUA
244923	Plate6	C03	M-049794-00	D-049794-02	PYCS	56454	NM_019698	9790060	GCACGGAAGCCUCAAGUAU
244924	Plate6	C03	M-049794-00	D-049794-03	PYCS	56454	NM_019698	9790060	CUUGAGGGAUUGCUAACUA
244926	Plate6	C03	M-049794-00	D-049794-04	PYCS	56454	NM_019698	9790060	GAACGCCAGUACUCGCUUC
244922	Plate6	C04	M-059341-01	D-059341-01	PFKP	56421	NM_019703	142384557	GGAAUGGUGAUAUCGAUAA
244923	Plate6	C04	M-059341-01	D-059341-02	PFKP	56421	NM_019703	142384557	UAUAAGCGUCUUGCCAUUA
244924	Plate6	C04	M-059341-01	D-059341-03	PFKP	56421	NM_019703	142384557	GAGGCGAGCUAUGACAUGU
244926	Plate6	C04	M-059341-01	D-059341-04	PFKP	56421	NM_019703	142384557	GGAGCAAUCGACAUGCAAA
244922	Plate6	C05	M-049819-00	D-049819-01	TLE2	21886	NM_019725	9789970	GCAAAGGCAUUAUGUGAUG
244923	Plate6	C05	M-049819-00	D-049819-02	TLE2	21886	NM_019725	9789970	CAAGAAGGCCACUGUGUAU
244924	Plate6	C05	M-049819-00	D-049819-03	TLE2	21886	NM_019725	9789970	AGACAAGAGUGACUAUAAC
244926	Plate6	C05	M-049819-00	D-049819-04	TLE2	21886	NM_019725	9789970	GUGAAACGCCUCAGUGCGA
244922	Plate6	C06	M-049492-00	D-049492-01	NME3	79059	NM_019730	9790120	AGAAAUCGCUCUUUGGUUC
244923	Plate6	C06	M-049492-00	D-049492-02	NME3	79059	NM_019730	9790120	ACAGCCGACUGGUUAAAUA
244924	Plate6	C06	M-049492-00	D-049492-03	NME3	79059	NM_019730	9790120	GCAGGCCUCCGAAGAGCUA
244926	Plate6	C06	M-049492-00	D-049492-04	NME3	79059	NM_019730	9790120	CAUGGAGGUUGGCAAGAAU
244922	Plate6	C07	M-049846-00	D-049846-01	NME4	56520	NM_019731	9790122	GCAGCGAACUGUUGAACUG
244923	Plate6	C07	M-049846-00	D-049846-02	NME4	56520	NM_019731	9790122	GCAGGAACGUCAUCCAUGC
244924	Plate6	C07	M-049846-00	D-049846-03	NME4	56520	NM_019731	9790122	CGACUUCAGUGUUCACAUC
244926	Plate6	C07	M-049846-00	D-049846-04	NME4	56520	NM_019731	9790122	GGACUGUGAUACAACGCUU
244922	Plate6	C08	M-040798-01	D-040798-01	IKBKE	56489	NM_019777	142379783	GAACCAGGCUGCAGACUCU
244923	Plate6	C08	M-040798-01	D-040798-02	IKBKE	56489	NM_019777	142379783	GAAGUUUGUUUCUGUCUAU
244924	Plate6	C08	M-040798-01	D-040798-03	IKBKE	56489	NM_019777	142379783	GUGGAUCUCUGGAGUAUUG
244926	Plate6	C08	M-040798-01	D-040798-04	IKBKE	56489	NM_019777	142379783	GAGAUCAUGUACAGAAUCA
244922	Plate6	C09	M-063162-01	D-063162-01	TBK1	56480	NM_019786	142366446	GAAGCCGUCUGGUGCAAUA
244923	Plate6	C09	M-063162-01	D-063162-02	TBK1	56480	NM_019786	142366446	UGACGGCGCAUAAGAUUUA
244924	Plate6	C09	M-063162-01	D-063162-03	TBK1	56480	NM_019786	142366446	CUACGAAGGACGACGCUUA
244926	Plate6	C09	M-063162-01	D-063162-04	TBK1	56480	NM_019786	142366446	GUAUGAAGCGUUUAAAGAU
244922	Plate6	C10	M-041080-01	D-041080-01	GSK3B	56637	NM_019827	158508595	GGACCCAAAUGUCAAACUA
244923	Plate6	C10	M-041080-01	D-041080-02	GSK3B	56637	NM_019827	158508595	GAGGAGAGCCCAAUGUUUC
244924	Plate6	C10	M-041080-01	D-041080-03	GSK3B	56637	NM_019827	158508595	GCACCAGAGUUGAUCUUUG
244926	Plate6	C10	M-041080-01	D-041080-04	GSK3B	56637	NM_019827	158508595	ACACGAAAGUGAUUGGAAA
244922	Plate6	C11	M-062167-01	D-062167-09	Atr	245000	NM_019864	189339265	CGUUUGAAGUUCCGGAAAU
244923	Plate6	C11	M-062167-01	D-062167-10	Atr	245000	NM_019864	189339265	AUAACAAAGGUUCGGGAUA
244924	Plate6	C11	M-062167-01	D-062167-11	Atr	245000	NM_019864	189339265	ACGAAUUAUUGCUGCGUAU
244926	Plate6	C11	M-062167-01	D-062167-12	Atr	245000	NM_019864	189339265	GGCAAUAGACCCAGGGCGA
244922	Plate6	D02	M-049958-00	D-049958-01	RPS6KA4	56613	NM_019924	9910453	CCACAACAAUGCAGUGAUG
244923	Plate6	D02	M-049958-00	D-049958-02	RPS6KA4	56613	NM_019924	9910453	GCGGAGAGCUAUUGGAACA
244924	Plate6	D02	M-049958-00	D-049958-03	RPS6KA4	56613	NM_019924	9910453	GAUCAUCGACUUCGGGUUC
244926	Plate6	D02	M-049958-00	D-049958-04	RPS6KA4	56613	NM_019924	9910453	GAGAACAUCUUGUACGCGG
244922	Plate6	D03	M-049908-00	D-049908-01	MPP6	56524	NM_019939	9910473	GGAGAGCCAUUGGGUGUAA
244923	Plate6	D03	M-049908-00	D-049908-02	MPP6	56524	NM_019939	9910473	GCAUACAACCACUACUUUG
244924	Plate6	D03	M-049908-00	D-049908-03	MPP6	56524	NM_019939	9910473	UAUUAAGGCUGGGAAGUAU
244926	Plate6	D03	M-049908-00	D-049908-04	MPP6	56524	NM_019939	9910473	UCACGUGGGAGAUAUCAUU
244922	Plate6	D04	M-055903-01	D-055903-01	Mast1	56527	NM_019945	125628633	GGACCGCGCUUUCCAAUUU
244923	Plate6	D04	M-055903-01	D-055903-02	Mast1	56527	NM_019945	125628633	CAAGAAACCUCCCGGUGAA
244924	Plate6	D04	M-055903-01	D-055903-03	Mast1	56527	NM_019945	125628633	GCAGGACGCUUAUGAACGC
244926	Plate6	D04	M-055903-01	D-055903-04	Mast1	56527	NM_019945	125628633	GAUGGUCGCUUGCUUCGCU
244922	Plate6	D05	M-049919-00	D-049919-01	RIPK3	56532	NM_019955	9910533	ACCCAGAGCUGUUAUUUAA
244923	Plate6	D05	M-049919-00	D-049919-02	RIPK3	56532	NM_019955	9910533	CAAGUUCGGCCAAGUAUGA
244924	Plate6	D05	M-049919-00	D-049919-03	RIPK3	56532	NM_019955	9910533	ACACGGCACUCCUUGGUAU
244926	Plate6	D05	M-049919-00	D-049919-04	RIPK3	56532	NM_019955	9910533	UAAAGCGAGUGAUGUCUAC
244922	Plate6	D06	M-049932-00	D-049932-01	ICK	56542	NM_019987	9910287	GCAAAGCAGCACUACUUGA
244923	Plate6	D06	M-049932-00	D-049932-02	ICK	56542	NM_019987	9910287	CAAAGGCGAUGUCUCUAGG
244924	Plate6	D06	M-049932-00	D-049932-03	ICK	56542	NM_019987	9910287	GCCAAGGCAUAUACGCUGA
244926	Plate6	D06	M-049932-00	D-049932-04	ICK	56542	NM_019987	9910287	GAAAUCGGUUCUGUCAUGC
244922	Plate6	D07	M-065427-00	D-065427-01	FRAP1	56717	NM_020009	9910227	GCGGAUGGCUCCUGACUAU
244923	Plate6	D07	M-065427-00	D-065427-02	FRAP1	56717	NM_020009	9910227	GCAUAUGGCCGAGAUUUAA
244924	Plate6	D07	M-065427-00	D-065427-03	FRAP1	56717	NM_020009	9910227	GACUGGCUCUUGCUCAUAA
244926	Plate6	D07	M-065427-00	D-065427-04	FRAP1	56717	NM_020009	9910227	UAACAGGGUUCGAGAUAAG
244922	Plate6	D08	M-041258-01	D-041258-01	SPHK2	56632	NM_203280	118130964	GAGACGGGCUGCUUUACGA
244923	Plate6	D08	M-041258-01	D-041258-02	SPHK2	56632	NM_203280	118130964	AACACAAGCCCUACACAUA
244924	Plate6	D08	M-041258-01	D-041258-03	SPHK2	56632	NM_203280	118130964	GACAGAACCAUGCCCGUGA
244926	Plate6	D08	M-041258-01	D-041258-04	SPHK2	56632	NM_203280	118130964	CAAUACAGGCGCAGGUGCA
244922	Plate6	D09	M-049882-01	D-049882-01	MOS	17451	NM_020021	111955035	GCAAGACGUUUGUAAGAUC
244923	Plate6	D09	M-049882-01	D-049882-03	MOS	17451	NM_020021	111955035	GGGUUUGGCUCGGUGUAUA
244924	Plate6	D09	M-049882-01	D-049882-04	MOS	17451	NM_020021	111955035	CCUCAAGUAUUCCCUAGAU
244926	Plate6	D09	M-049882-01	D-049882-17	MOS	17451	NM_020021	111955035	CGACAACAUAGUUCGGGUU
244922	Plate6	D10	M-040929-00	D-040929-01	PIK3CG	30955	NM_020272	9937983	CAAGUUAUUUCACAGCUUA
244923	Plate6	D10	M-040929-00	D-040929-02	PIK3CG	30955	NM_020272	9937983	GAACGGAGAUGAAAUACAC
244924	Plate6	D10	M-040929-00	D-040929-03	PIK3CG	30955	NM_020272	9937983	GAAAGUCACCAUUGAUAUU
244926	Plate6	D10	M-040929-00	D-040929-04	PIK3CG	30955	NM_020272	9937983	GGAAUGAUCGAGAUUGUAA
244922	Plate6	D11	M-063424-01	D-063424-01	LMBR1	56873	NM_020295	126507092	GGAGAGAAAUUUGGUGUAU
244923	Plate6	D11	M-063424-01	D-063424-02	LMBR1	56873	NM_020295	126507092	GAAUUCUACUUGCCCUAUU
244924	Plate6	D11	M-063424-01	D-063424-03	LMBR1	56873	NM_020295	126507092	GAUUCGAUCUACUUGGAGA
244926	Plate6	D11	M-063424-01	D-063424-04	LMBR1	56873	NM_020295	126507092	GAGAAGACUACAUGGGCUA
244922	Plate6	E02	M-041493-00	D-041493-01	BRD4	57261	NM_020508	31560787	GAACCUCCCUGAUUACUAU
244923	Plate6	E02	M-041493-00	D-041493-02	BRD4	57261	NM_020508	31560787	CAACAAACUUCCUGGUGAG
244924	Plate6	E02	M-041493-00	D-041493-03	BRD4	57261	NM_020508	31560787	AAGGAAACCUCAAGCUGAA
244926	Plate6	E02	M-041493-00	D-041493-04	BRD4	57261	NM_020508	31560787	ACAAUCAAGUCUAAACUAG
244922	Plate6	E03	M-048239-01	D-048239-01	Cmpk2	22169	NM_020557	117606365	GCAAUUAUCUCGUGGCUUC
244923	Plate6	E03	M-048239-01	D-048239-02	Cmpk2	22169	NM_020557	117606365	GAAAUGACGUACCAGCGUA
244924	Plate6	E03	M-048239-01	D-048239-03	Cmpk2	22169	NM_020557	117606365	CCAAUAAUGUGUUUCGUCA
244926	Plate6	E03	M-048239-01	D-048239-04	Cmpk2	22169	NM_020557	117606365	GAACCUACUAUCAUUCGAA
244922	Plate6	E04	M-047803-00	D-047803-01	TK2	57813	NM_021028	10835110	GUAUAGAGGUGGGAAGAUG
244923	Plate6	E04	M-047803-00	D-047803-02	TK2	57813	NM_021028	10835110	GGAGAAAUGUCCAUGGCCA
244924	Plate6	E04	M-047803-00	D-047803-03	TK2	57813	NM_021028	10835110	CCUGUACGGUUGAUGGAAA
244926	Plate6	E04	M-047803-00	D-047803-04	TK2	57813	NM_021028	10835110	GCAAGUGGGAAGACGACAU
244922	Plate6	E05	M-062038-01	D-062038-01	CKB	12709	NM_021273	118131180	UCACUCAGAUCGAAACUCU
244923	Plate6	E05	M-062038-01	D-062038-02	CKB	12709	NM_021273	118131180	UCAAGUCCAAGAACUAUGA
244924	Plate6	E05	M-062038-01	D-062038-03	CKB	12709	NM_021273	118131180	AAUAAGACUUUCCUGGUGU
244926	Plate6	E05	M-062038-01	D-062038-04	CKB	12709	NM_021273	118131180	CGGGCGACGAGGAGAGUUA
244922	Plate6	E06	M-040898-00	D-040898-01	AK3L	56248	NM_021299	23956103	GAACAGAAACCAACAAGAU
244923	Plate6	E06	M-040898-00	D-040898-02	AK3L	56248	NM_021299	23956103	GAAAGCUGAUCCCAGAUGA
244924	Plate6	E06	M-040898-00	D-040898-03	AK3L	56248	NM_021299	23956103	GUAUACUCCUUCCUACAGA
244926	Plate6	E06	M-040898-00	D-040898-04	AK3L	56248	NM_021299	23956103	GAUAGACACAGUGAUAAAU
244922	Plate6	E07	M-047534-01	D-047534-01	STK32C	57740	NM_021302	142366033	GGAGAGGGCGACAGCUUUA
244923	Plate6	E07	M-047534-01	D-047534-02	STK32C	57740	NM_021302	142366033	GAUGGAGACCCUACGAUAU
244924	Plate6	E07	M-047534-01	D-047534-03	STK32C	57740	NM_021302	142366033	CCAGCAAGACUUCGUGAUU
244926	Plate6	E07	M-047534-01	D-047534-04	STK32C	57740	NM_021302	142366033	GGAGGCCGGUGUUUGACGA
244922	Plate6	E08	M-059385-01	D-059385-01	STK4	58231	NM_021420	142361509	UGACAGCCCUCACGUAGUC
244923	Plate6	E08	M-059385-01	D-059385-02	STK4	58231	NM_021420	142361509	GCAAUAUUCAUGAUUCCUA
244924	Plate6	E08	M-059385-01	D-059385-03	STK4	58231	NM_021420	142361509	GUCAAUAUUGCGAGACUUA
244926	Plate6	E08	M-059385-01	D-059385-04	STK4	58231	NM_021420	142361509	CUACGGAACAAGACGUUAA
244922	Plate6	E09	M-040139-01	D-040139-01	MKNK1	17346	NM_021461	146149340	GGACGAGGCUACUUUCUAU
244923	Plate6	E09	M-040139-01	D-040139-02	MKNK1	17346	NM_021461	146149340	GAAGGAGUAUGCUGUCAAA
244924	Plate6	E09	M-040139-01	D-040139-03	MKNK1	17346	NM_021461	146149340	CAAGGGAACAGGAACAUUU
244926	Plate6	E09	M-040139-01	D-040139-04	MKNK1	17346	NM_021461	146149340	GGAGAGGUAUGCAGGAUGU
244922	Plate6	E10	M-041005-01	D-041005-01	MKNK2	17347	NM_021462	133892866	GGAAUAUGCUGUCAAGAUC
244923	Plate6	E10	M-041005-01	D-041005-02	MKNK2	17347	NM_021462	133892866	GAACAGCUGUGCCAAAGAC
244924	Plate6	E10	M-041005-01	D-041005-03	MKNK2	17347	NM_021462	133892866	CAUAGAAGGCGCCACUUUA
244926	Plate6	E10	M-041005-01	D-041005-04	MKNK2	17347	NM_021462	133892866	GUUCGAAGAUGUCUAUCAG
244922	Plate6	E11	M-063233-01	D-063233-01	PRPS1	19139	NM_021463	142368021	GAAAUUGGCGAAAGCGUUC
244923	Plate6	E11	M-063233-01	D-063233-02	PRPS1	19139	NM_021463	142368021	GAUCAUGAUUAAUGCUUGU
244924	Plate6	E11	M-063233-01	D-063233-03	PRPS1	19139	NM_021463	142368021	CUAAGCUUGUUGCAAAUAU
244926	Plate6	E11	M-063233-01	D-063233-04	PRPS1	19139	NM_021463	142368021	AAGUGGGUGUGGUGAGAUA
244922	Plate6	F02	M-040894-01	D-040894-01	RPS6KB2	58988	NM_021485	118130463	GAACCAAGAAGUCCAAGAA
244923	Plate6	F02	M-040894-01	D-040894-02	RPS6KB2	58988	NM_021485	118130463	CAAUUGGGAUGAUCUCUUG
244924	Plate6	F02	M-040894-01	D-040894-03	RPS6KB2	58988	NM_021485	118130463	CAAGUUCUCUCCCUUUGAG
244926	Plate6	F02	M-040894-01	D-040894-04	RPS6KB2	58988	NM_021485	118130463	CCAGUUUGAUGCACGAUUC
244922	Plate6	F03	M-065512-01	D-065512-01	PFKM	18642	NM_021514	142367127	CCACUAAGAUGGGUGCUAA
244923	Plate6	F03	M-065512-01	D-065512-02	PFKM	18642	NM_021514	142367127	GAGAUUUGAUGAAGCCAUU
244924	Plate6	F03	M-065512-01	D-065512-03	PFKM	18642	NM_021514	142367127	GCAAUGAGAACUACACUAC
244926	Plate6	F03	M-065512-01	D-065512-04	PFKM	18642	NM_021514	142367127	GGACGUUUGUGUUAGAAGU
244922	Plate6	F04	M-040896-00	D-040896-01	AK1	11636	NM_021515	32449847	GCUCCGAGAUGCUAUGUUA
244923	Plate6	F04	M-040896-00	D-040896-02	AK1	11636	NM_021515	32449847	GCGAGAAGAUUGUACAGAA
244924	Plate6	F04	M-040896-00	D-040896-03	AK1	11636	NM_021515	32449847	GAAACAGGGAGAAGAAUUU
244926	Plate6	F04	M-040896-00	D-040896-04	AK1	11636	NM_021515	32449847	GCUGGAGACUUAUUACAAU
244922	Plate6	F05	M-040138-01	D-040138-01	MARK3	17169	NM_022801	209954838	GCAGUAAACUAGACACGUU
244923	Plate6	F05	M-040138-01	D-040138-02	MARK3	17169	NM_022801	209954838	GAAGCAAGAGCUAAGUUUA
244924	Plate6	F05	M-040138-01	D-040138-03	MARK3	17169	NM_022801	209954838	GCCGAGAGGUUGCAAUAAA
244926	Plate6	F05	M-040138-01	D-040138-04	MARK3	17169	NM_022801	209954838	GGACAUCCAUAGCUUUCAA
244922	Plate6	F06	M-065319-01	D-065319-01	STK25	59041	NM_021537	89337276	GCACCAAGCUGUGGAUUAU
244923	Plate6	F06	M-065319-01	D-065319-02	STK25	59041	NM_021537	89337276	UCAAUAAGGACCCACGAUU
244924	Plate6	F06	M-065319-01	D-065319-03	STK25	59041	NM_021537	89337276	GAUAUAAGCGCUGGAAGUC
244926	Plate6	F06	M-065319-01	D-065319-04	STK25	59041	NM_021537	89337276	GUCCUUAUAUCACCCGCUA
244922	Plate6	F07	M-048839-01	D-048839-01	PNKP	59047	NM_021549	118601008	GGAAGCGAGUCGUGAUUGA
244923	Plate6	F07	M-048839-01	D-048839-02	PNKP	59047	NM_021549	118601008	AACAACAGGUUUCGUGAGA
244924	Plate6	F07	M-048839-01	D-048839-03	PNKP	59047	NM_021549	118601008	GAGAUUCCAUUCCGGUUAC
244926	Plate6	F07	M-048839-01	D-048839-04	PNKP	59047	NM_021549	118601008	AUGCAGGUCUAAACCGAAA
244922	Plate6	F08	M-063266-02	D-063266-01	NEK7	59125	NM_021605	118130435	GAUAUGGGCUAUAAUACUU
244923	Plate6	F08	M-063266-02	D-063266-02	NEK7	59125	NM_021605	118130435	UACGACAGCUAGUUAAUAU
244924	Plate6	F08	M-063266-02	D-063266-03	NEK7	59125	NM_021605	118130435	UGAGAGAACCGUUUGGAAA
244926	Plate6	F08	M-063266-02	D-063266-04	NEK7	59125	NM_021605	118130435	UGGAGUGCCGGUAGCGUUA
244922	Plate6	F09	M-059408-00	D-059408-01	NEK6	59126	NM_021606	31543319	UGGCAGACUUCCAAAUUGA
244923	Plate6	F09	M-059408-00	D-059408-02	NEK6	59126	NM_021606	31543319	CAUCACAGCUACGGGCAUU
244924	Plate6	F09	M-059408-00	D-059408-03	NEK6	59126	NM_021606	31543319	GUAUGUGUAUCUACCCUGA
244926	Plate6	F09	M-059408-00	D-059408-04	NEK6	59126	NM_021606	31543319	CCGAGAGAAUCCAUGAGAA
244922	Plate6	F10	M-040846-01	D-040846-01	PRKAR1A	19084	NM_021880	142364451	GAAAUUGCCCUGCUGAUGA
244923	Plate6	F10	M-040846-01	D-040846-02	PRKAR1A	19084	NM_021880	142364451	CGAGACAGCUACCGAAGAA
244924	Plate6	F10	M-040846-01	D-040846-03	PRKAR1A	19084	NM_021880	142364451	GAUGCUGCCUCCUACGUUA
244926	Plate6	F10	M-040846-01	D-040846-04	PRKAR1A	19084	NM_021880	142364451	CGAAGAAUUUGUUGAAGUG
244922	Plate6	F11	M-040101-01	D-040101-01	MAP3K11	26403	NM_022012	66392589	GAACACAAGACCCUAAAGA
244923	Plate6	F11	M-040101-01	D-040101-02	MAP3K11	26403	NM_022012	66392589	GAUCCAACGUGCAUUGCUA
244924	Plate6	F11	M-040101-01	D-040101-03	MAP3K11	26403	NM_022012	66392589	GGACGCAGACCAAAGACAU
244926	Plate6	F11	M-040101-01	D-040101-04	MAP3K11	26403	NM_022012	66392589	GCAGAUUGCCCGAGGAAUG
244922	Plate6	G02	M-049086-00	D-049086-01	STK32B	64293	NM_022416	33468970	GCGGAAAGAGUUCAUCAUA
244923	Plate6	G02	M-049086-00	D-049086-02	STK32B	64293	NM_022416	33468970	AAUAACAUCCUGACCCAUA
244924	Plate6	G02	M-049086-00	D-049086-03	STK32B	64293	NM_022416	33468970	GCAGAUCAUGCAGGGAUUA
244926	Plate6	G02	M-049086-00	D-049086-04	STK32B	64293	NM_022416	33468970	GGGAUGCAGUAUUCGAGAA
244922	Plate6	G03	M-047913-01	D-047913-01	DDR2	18214	NM_022563	158508513	CGAGAUCACUUUCCAAUCA
244923	Plate6	G03	M-047913-01	D-047913-02	DDR2	18214	NM_022563	158508513	GAUGAUAGCAACACUCGGA
244924	Plate6	G03	M-047913-01	D-047913-03	DDR2	18214	NM_022563	158508513	CAACUCUACUUAUGAUCGA
244926	Plate6	G03	M-047913-01	D-047913-04	DDR2	18214	NM_022563	158508513	CGAAAGUGCUACCAACGGU
244922	Plate6	G04	M-045169-01	D-045169-01	B230120H23Rik	65964	NM_178084	141802597	CAACACACAUGUCCUUGGU
244923	Plate6	G04	M-045169-01	D-045169-02	B230120H23Rik	65964	NM_178084	141802597	AACGAGAGAUUAACCAUUC
244924	Plate6	G04	M-045169-01	D-045169-03	B230120H23Rik	65964	NM_178084	141802597	GAGUGUGUAUCGAGCCAAA
244926	Plate6	G04	M-045169-01	D-045169-04	B230120H23Rik	65964	NM_178084	141802597	CAAGAAACGUUGUUAUCGC
244922	Plate6	G05	M-045252-01	D-045252-01	Pkmyt1	268930	NM_023058	142389041	GAAGUGGCCUGUAACAUGG
244923	Plate6	G05	M-045252-01	D-045252-02	Pkmyt1	268930	NM_023058	142389041	GGUCAUGGCUCAUAUGGAG
244924	Plate6	G05	M-045252-01	D-045252-03	Pkmyt1	268930	NM_023058	142389041	GGGCGACUCUAUGCUGUUA
244926	Plate6	G05	M-045252-01	D-045252-04	Pkmyt1	268930	NM_023058	142389041	CCAAAGACCGAACUCGUAA
244922	Plate6	G06	M-040606-01	D-040606-01	MAP2K2	26396	NM_023138	158533991	GGACGACGACUUUGAGAGG
244923	Plate6	G06	M-040606-01	D-040606-02	MAP2K2	26396	NM_023138	158533991	GGGACGCGCUCCUACAUGU
244924	Plate6	G06	M-040606-01	D-040606-03	MAP2K2	26396	NM_023138	158533991	GAACUAGAGGCCAGCUUUG
244926	Plate6	G06	M-040606-01	D-040606-04	MAP2K2	26396	NM_023138	158533991	UCUUUGAGCUGCUGGACUA
244922	Plate6	G07	M-055354-01	D-055354-01	PBK	52033	NM_023209	141802176	GGUCAGCGUUUACCUAAUG
244923	Plate6	G07	M-055354-01	D-055354-02	PBK	52033	NM_023209	141802176	GCACUAAUGAGGAUCCUAA
244924	Plate6	G07	M-055354-01	D-055354-03	PBK	52033	NM_023209	141802176	CGUUGAAGCUUUGGAACUA
244926	Plate6	G07	M-055354-01	D-055354-04	PBK	52033	NM_023209	141802176	CCUGUUAUAUUGGUACUGA
244922	Plate6	G08	M-048817-01	D-048817-01	FASTK	66587	NM_023229	85861159	GAACUGACUCCUCACGUAA
244923	Plate6	G08	M-048817-01	D-048817-02	FASTK	66587	NM_023229	85861159	GGUCAAAGGUUGGAAGUGG
244924	Plate6	G08	M-048817-01	D-048817-03	FASTK	66587	NM_023229	85861159	GCAGUACCCUCGUCAGCAU
244926	Plate6	G08	M-048817-01	D-048817-04	FASTK	66587	NM_023229	85861159	GGUGCGAGCUCAUCACUAC
244922	Plate6	G09	M-058639-01	D-058639-02	CABC1	67426	NM_023341	70778881	GAAGUUCCUUACCGGUUAU
244923	Plate6	G09	M-058639-01	D-058639-03	CABC1	67426	NM_023341	70778881	GGACUUCGGCGCAACUAGA
244924	Plate6	G09	M-058639-01	D-058639-04	CABC1	67426	NM_023341	70778881	UCGAGGAAGCGUACAGUAA
244926	Plate6	G09	M-058639-01	D-058639-17	CABC1	67426	NM_023341	70778881	GCAUUAACAGUGACGUCAA
244922	Plate6	G10	M-054738-00	D-054738-01	COL4A3BP	68018	NM_023420	12963670	GCACAAGACUGAAUCGGGA
244923	Plate6	G10	M-054738-00	D-054738-02	COL4A3BP	68018	NM_023420	12963670	GAUCACGUAUGUAGCUAAU
244924	Plate6	G10	M-054738-00	D-054738-03	COL4A3BP	68018	NM_023420	12963670	GGCCACAGUUUACGUGAGA
244926	Plate6	G10	M-054738-00	D-054738-04	COL4A3BP	68018	NM_023420	12963670	GGCGCCAGCUUCGGUCUUA
244922	Plate6	G11	M-046451-00	D-046451-01	2610037M15RIK	69923	NM_023538	37537517	GAGGCUACCUUCAGUAAGA
244923	Plate6	G11	M-046451-00	D-046451-02	2610037M15RIK	69923	NM_023538	37537517	UGUGAUAACCUGCUAAGAA
244924	Plate6	G11	M-046451-00	D-046451-03	2610037M15RIK	69923	NM_023538	37537517	CGAAAUCAUUGGAAGAAAA
244926	Plate6	G11	M-046451-00	D-046451-04	2610037M15RIK	69923	NM_023538	37537517	GAGAAUAUUACGCAGGCUU
244922	Plate6	H02	M-063629-00	D-063629-01	MVK	17855	NM_023556	31980640	GAAAGUGAGCGUCAAUUUA
244923	Plate6	H02	M-063629-00	D-063629-02	MVK	17855	NM_023556	31980640	GACCAGCUCUGCCAAGUAA
244924	Plate6	H02	M-063629-00	D-063629-03	MVK	17855	NM_023556	31980640	GCAAGGUGAUGUCUCGGUA
244926	Plate6	H02	M-063629-00	D-063629-04	MVK	17855	NM_023556	31980640	GUAUUAAGCAGGUGUGGGA
244922	Plate6	H03	M-063644-01	D-063644-01	EPHA1	13835	NM_023580	146141154	GAUCGGGAUUUAUGUCUUC
244923	Plate6	H03	M-063644-01	D-063644-02	EPHA1	13835	NM_023580	146141154	GUGCGGGACUGUAAGAGUU
244924	Plate6	H03	M-063644-01	D-063644-03	EPHA1	13835	NM_023580	146141154	GAGGACAAGCUGUGGCUAA
244926	Plate6	H03	M-063644-01	D-063644-04	EPHA1	13835	NM_023580	146141154	GAACUGCUGGGCUUACGAU
244922	Plate6	H04	M-048568-01	D-048568-01	Ripk4	72388	NM_023663	158508659	GCACAAGGCUGCUGCUAGA
244923	Plate6	H04	M-048568-01	D-048568-02	Ripk4	72388	NM_023663	158508659	GGCAUGAACUUCCUGCAUU
244924	Plate6	H04	M-048568-01	D-048568-03	Ripk4	72388	NM_023663	158508659	AGACGUGGCUCGCGAUCAA
244926	Plate6	H04	M-048568-01	D-048568-04	Ripk4	72388	NM_023663	158508659	GAUGUGGACUUGGUUCUAG
244922	Plate6	H05	M-047892-01	D-047892-01	SCYL1	78891	NM_023912	118130697	GAAGAUUUCUGUCGACACA
244923	Plate6	H05	M-047892-01	D-047892-02	SCYL1	78891	NM_023912	118130697	CCAAAUCCCUGGUGACCCA
244924	Plate6	H05	M-047892-01	D-047892-03	SCYL1	78891	NM_023912	118130697	GAGCUGAGCAAGAGUCUAG
244926	Plate6	H05	M-047892-01	D-047892-04	SCYL1	78891	NM_023912	118130697	CUUCGUGUAUGAUGUGAAA
244922	Plate6	H06	M-041030-00	D-041030-01	ERN1	78943	NM_023913	15284149	GGAAGAACCAGCACAGUUA
244923	Plate6	H06	M-041030-00	D-041030-02	ERN1	78943	NM_023913	15284149	GGAUGUAAGUGACCGAAUA
244924	Plate6	H06	M-041030-00	D-041030-03	ERN1	78943	NM_023913	15284149	CAACUUCCCUUCUAUAUCU
244926	Plate6	H06	M-041030-00	D-041030-04	ERN1	78943	NM_023913	15284149	AGACAGAUCUGCGCAAAUU
244922	Plate6	H07	M-050639-01	D-050639-01	RIOK3	66878	NM_024182	142388970	GAAUUGGAAUGGAUUUGAA
244923	Plate6	H07	M-050639-01	D-050639-02	RIOK3	66878	NM_024182	142388970	GAACAUCUCGGCAGACAAU
244924	Plate6	H07	M-050639-01	D-050639-03	RIOK3	66878	NM_024182	142388970	GUAAAGCUAUACCAACAGA
244926	Plate6	H07	M-050639-01	D-050639-04	RIOK3	66878	NM_024182	142388970	GAUCGCUUCAGUAAACUAA
244922	Plate6	H08	M-056893-00	D-056893-01	RIOK1	71340	NM_024242	22208994	GCAGAAUCGUAUCGAAUUA
244923	Plate6	H08	M-056893-00	D-056893-02	RIOK1	71340	NM_024242	22208994	UCAAAGAUCGUGAUAAGUA
244924	Plate6	H08	M-056893-00	D-056893-03	RIOK1	71340	NM_024242	22208994	CGACAGAGCAACCGUAGAA
244926	Plate6	H08	M-056893-00	D-056893-04	RIOK1	71340	NM_024242	22208994	CGACAGACUUCUAACUACA
244922	Plate6	H09	M-065768-01	D-065768-13	Camk2n1	66259	NM_025451	189409052	GCGCGUUGUUAUUGAAGAU
244923	Plate6	H09	M-065768-01	D-065768-14	Camk2n1	66259	NM_025451	189409052	GGAUUGAUGACGUGCUGAA
244924	Plate6	H09	M-065768-01	D-065768-15	Camk2n1	66259	NM_025451	189409052	GCGACGUGGGCCAGAUCUU
244926	Plate6	H09	M-065768-01	D-065768-16	Camk2n1	66259	NM_025451	189409052	UGCCCUACGGCGACGAGAA
244922	Plate6	H10	M-063389-01	D-063389-01	Cmpk1	66588	NM_025647	165377064	GAAUCAACGAAACCAAUUA
244923	Plate6	H10	M-063389-01	D-063389-03	Cmpk1	66588	NM_025647	165377064	CAAGAAAUCAAGACAACCU
244924	Plate6	H10	M-063389-01	D-063389-04	Cmpk1	66588	NM_025647	165377064	CGCGCAUUGUCGAGAAAUA
244926	Plate6	H10	M-063389-01	D-063389-17	Cmpk1	66588	NM_025647	165377064	GUGGUAGGAGUGACGACAA
244922	Plate6	H11	M-052165-01	D-052165-01	SRP72	66661	NM_025691	118344451	GGAGUGAGGUGAACCGUUA
244923	Plate6	H11	M-052165-01	D-052165-02	SRP72	66661	NM_025691	118344451	GAAGAUCUUUGUCGCCGUU
244924	Plate6	H11	M-052165-01	D-052165-03	SRP72	66661	NM_025691	118344451	UCGGAUAGCAUGUCUCUAA
244926	Plate6	H11	M-052165-01	D-052165-04	SRP72	66661	NM_025691	118344451	CAAAGCGUGUCUAAUCCUG
244927	Plate7	A02	M-049666-01	D-049666-01	Lrrk2	66725	NM_025730	146231953	GAACAGAAUUAGCUGAUAA
244928	Plate7	A02	M-049666-01	D-049666-02	Lrrk2	66725	NM_025730	146231953	GAUAAAGCCGUUAAGUGUA
244929	Plate7	A02	M-049666-01	D-049666-03	Lrrk2	66725	NM_025730	146231953	CGAAACAUCAGCUGUCCUA
244930	Plate7	A02	M-049666-01	D-049666-04	Lrrk2	66725	NM_025730	146231953	UUGCGAAGAUUGCGGACUA
244927	Plate7	A03	M-049852-01	D-049852-01	Trpd52l3	66745	NM_025741	148287023	GAAGAAUUCGUCCACGUUC
244928	Plate7	A03	M-049852-01	D-049852-02	Trpd52l3	66745	NM_025741	148287023	ACAAAUGAAUCCCGCCUAG
244929	Plate7	A03	M-049852-01	D-049852-03	Trpd52l3	66745	NM_025741	148287023	GCAACUGGAACUCAAAUCU
244930	Plate7	A03	M-049852-01	D-049852-04	Trpd52l3	66745	NM_025741	148287023	GAACAGUCAAGUCAAGAGU
244927	Plate7	A04	M-056209-00	D-056209-01	RIOK2	67045	NM_025934	13385427	GUGCAGGGCUAUCGGUUGA
244928	Plate7	A04	M-056209-00	D-056209-02	RIOK2	67045	NM_025934	13385427	GGAAUUUGCCUAUAUGAAG
244929	Plate7	A04	M-056209-00	D-056209-03	RIOK2	67045	NM_025934	13385427	GUGAAUGUAGCCAAGCUUA
244930	Plate7	A04	M-056209-00	D-056209-04	RIOK2	67045	NM_025934	13385427	ACAGGUCGGUUACUGAGUU
244927	Plate7	A05	M-046138-01	D-046138-01	RPS6KA6	67071	NM_025949	67625732	GGGAAGCUGUACUUAAUAU
244928	Plate7	A05	M-046138-01	D-046138-02	RPS6KA6	67071	NM_025949	67625732	GACAACAUCCCAACAUUAU
244929	Plate7	A05	M-046138-01	D-046138-03	RPS6KA6	67071	NM_025949	67625732	AAACAGGCAUCAUCCAAUC
244930	Plate7	A05	M-046138-01	D-046138-04	RPS6KA6	67071	NM_025949	67625732	GCAUGAACGCAAAGAGGUA
244927	Plate7	A06	M-065308-01	D-065308-01	PI4K2B	67073	NM_028744	145966815	CCAAGUACGUCCAUAAGGU
244928	Plate7	A06	M-065308-01	D-065308-02	PI4K2B	67073	NM_028744	145966815	GAUCGGACCCGCACUACGA
244929	Plate7	A06	M-065308-01	D-065308-03	PI4K2B	67073	NM_028744	145966815	ACUCGAAACUUGAUUCUAC
244930	Plate7	A06	M-065308-01	D-065308-04	PI4K2B	67073	NM_028744	145966815	UGAUAACUGGCUAGUCAAA
244927	Plate7	A07	M-063943-01	D-063943-01	MASTL	67121	NM_025979	142383836	CAGCAUAACUUCUUUAGAU
244928	Plate7	A07	M-063943-01	D-063943-02	MASTL	67121	NM_025979	142383836	GAACAUUGUCACCUAUUUA
244929	Plate7	A07	M-063943-01	D-063943-03	MASTL	67121	NM_025979	142383836	GUAGAUGACGGGCGAAUUC
244930	Plate7	A07	M-063943-01	D-063943-04	MASTL	67121	NM_025979	142383836	UAACGCAUCUACUAAUUCG
244927	Plate7	A08	M-050005-01	D-050005-01	IKBKAP	230233	NM_026079	158937297	CACAGUAACUCCAGGAUAU
244928	Plate7	A08	M-050005-01	D-050005-02	IKBKAP	230233	NM_026079	158937297	GCUCAACAGACCCUGAUUA
244929	Plate7	A08	M-050005-01	D-050005-03	IKBKAP	230233	NM_026079	158937297	CCACAUUCAUUCGCCAUAA
244930	Plate7	A08	M-050005-01	D-050005-17	IKBKAP	230233	NM_026079	158937297	GGGAAGAACCAGAUCGUGU
244927	Plate7	A09	M-057480-01	D-057480-01	PRPS2	110639	NM_026662	146141229	CAAGAGUCGUGCUCCAAUU
244928	Plate7	A09	M-057480-01	D-057480-02	PRPS2	110639	NM_026662	146141229	GCCAAUAUGCUGUCAGUUG
244929	Plate7	A09	M-057480-01	D-057480-03	PRPS2	110639	NM_026662	146141229	CAAAAGGGUUACAUCAAUU
244930	Plate7	A09	M-057480-01	D-057480-04	PRPS2	110639	NM_026662	146141229	CGGGAGAACAUCACUGAAU
244927	Plate7	A10	M-056528-01	D-056528-01	Uckl1	68556	NM_026765	118129860	CAAGUGCCCAUCUAUGAUU
244928	Plate7	A10	M-056528-01	D-056528-02	Uckl1	68556	NM_026765	118129860	GCGAAUGUCAUCAUCUUUG
244929	Plate7	A10	M-056528-01	D-056528-03	Uckl1	68556	NM_026765	118129860	GGCCUUUGCUGAUAAGACA
244930	Plate7	A10	M-056528-01	D-056528-04	Uckl1	68556	NM_026765	118129860	AGACUAGCCGGGAUGAAUU
244927	Plate7	A11	M-041051-01	D-041051-01	PMVK	68603	NM_026784	142350475	GGACAACUUUGGGAACUUU
244928	Plate7	A11	M-041051-01	D-041051-02	PMVK	68603	NM_026784	142350475	CAUCUGACAUCCAGUGGUU
244929	Plate7	A11	M-041051-01	D-041051-03	PMVK	68603	NM_026784	142350475	GGUGGACGAUGCUGAGUCA
244930	Plate7	A11	M-041051-01	D-041051-04	PMVK	68603	NM_026784	142350475	GAUACAGACAGUCCGAGUA
244927	Plate7	B02	M-055833-00	D-055833-01	1110068E08RIK	68876	NM_026858	27754037	AAAGCAACAUCAUCAGAUA
244928	Plate7	B02	M-055833-00	D-055833-02	1110068E08RIK	68876	NM_026858	27754037	AGAAGACGCUGGAUACCAA
244929	Plate7	B02	M-055833-00	D-055833-03	1110068E08RIK	68876	NM_026858	27754037	AGAAUAACAUCCGGAAUCA
244930	Plate7	B02	M-055833-00	D-055833-04	1110068E08RIK	68876	NM_026858	27754037	GCGAAGUCUGCGAUGGAAA
244927	Plate7	B03	M-044666-01	D-044666-01	PINK1	68943	NM_026880	126215544	GUAAUUGACUACAGCAAAG
244928	Plate7	B03	M-044666-01	D-044666-02	PINK1	68943	NM_026880	126215544	UGGCUAACCUGGAGUGUGA
244929	Plate7	B03	M-044666-01	D-044666-03	PINK1	68943	NM_026880	126215544	GCGAAGCCAUCUUAAGCAA
244930	Plate7	B03	M-044666-01	D-044666-17	PINK1	68943	NM_026880	126215544	CCUAACAUCAUCCGGGUUU
244927	Plate7	B04	M-059847-01	D-059847-01	PHKG2	68961	NM_026888	188035880	GAAGGCCAAUAUCAGUUUA
244928	Plate7	B04	M-059847-01	D-059847-02	PHKG2	68961	NM_026888	188035880	CAGAUACGCCUUUCAGAUU
244929	Plate7	B04	M-059847-01	D-059847-03	PHKG2	68961	NM_026888	188035880	GUUCAAACACCGUCAAAGA
244930	Plate7	B04	M-059847-01	D-059847-04	PHKG2	68961	NM_026888	188035880	GUGCGGGACUCCAGGGUAU
244927	Plate7	B05	M-062885-01	D-062885-01	Ipmk	69718	NM_027184	58037170	GAAGAGGCCUAACGAAAGA
244928	Plate7	B05	M-062885-01	D-062885-02	Ipmk	69718	NM_027184	58037170	UAACAAACCCUGUAUAAUG
244929	Plate7	B05	M-062885-01	D-062885-04	Ipmk	69718	NM_027184	58037170	GUGCUCGGCAUGAGGGUUU
244930	Plate7	B05	M-062885-01	D-062885-17	Ipmk	69718	NM_027184	58037170	ACGUGAAGAUUGGGCGGAA
244927	Plate7	B06	M-040621-01	D-040621-01	VRK2	69922	NM_027260	160333462	GUAUGUUCAUGGUGAUAUA
244928	Plate7	B06	M-040621-01	D-040621-02	VRK2	69922	NM_027260	160333462	CCGCAAAUCUACUGUUGGA
244929	Plate7	B06	M-040621-01	D-040621-03	VRK2	69922	NM_027260	160333462	CAGAGUCGGUGCUUAAGUG
244930	Plate7	B06	M-040621-01	D-040621-04	VRK2	69922	NM_027260	160333462	CCACAAACAGUAUCAGGAA
244927	Plate7	B07	M-059484-01	D-059484-01	PAK4	70584	NM_027470	119672923	CCUCAAAGCUAUGAAGAUG
244928	Plate7	B07	M-059484-01	D-059484-02	PAK4	70584	NM_027470	119672923	GUUCCUAUCUAGACAACUU
244929	Plate7	B07	M-059484-01	D-059484-03	PAK4	70584	NM_027470	119672923	GCACAAGGCGUCACCGUCU
244930	Plate7	B07	M-059484-01	D-059484-04	PAK4	70584	NM_027470	119672923	CUGAAAGGCUUCUUGGAUC
244927	Plate7	B08	M-061908-01	D-061908-02	BC033915	70661	NM_027498	51890216	GCCCACAGCUUGAACAUGA
244928	Plate7	B08	M-061908-01	D-061908-03	BC033915	70661	NM_027498	51890216	GAUCAGGGCGCAAGAUUGU
244929	Plate7	B08	M-061908-01	D-061908-04	BC033915	70661	NM_027498	51890216	GUACGGCCCUUAGUCAGUG
244930	Plate7	B08	M-061908-01	D-061908-05	BC033915	70661	NM_027498	51890216	CAAAUAAGCGCCUCUCAAU
244927	Plate7	B09	M-041657-01	D-041657-01	Dclk2	70762	NM_027539	156713431	GAACACGGCUCUAGAUAAA
244928	Plate7	B09	M-041657-01	D-041657-02	Dclk2	70762	NM_027539	156713431	UAACAGAUAUCACCGAAGC
244929	Plate7	B09	M-041657-01	D-041657-03	Dclk2	70762	NM_027539	156713431	GUUAAUCAGUCAAAUGCUU
244930	Plate7	B09	M-041657-01	D-041657-04	Dclk2	70762	NM_027539	156713431	GGACGGCAACUUCGCGGUA
244927	Plate7	B10	M-057012-01	D-057012-01	Tssk4	71099	NM_029596	148539916	GCACCGGGAUUUAAAGUUG
244928	Plate7	B10	M-057012-01	D-057012-02	Tssk4	71099	NM_029596	148539916	UCGAAUGGAUCCAACGAUA
244929	Plate7	B10	M-057012-01	D-057012-03	Tssk4	71099	NM_029596	148539916	UCAUGGAGGAGUAUGGUUA
244930	Plate7	B10	M-057012-01	D-057012-04	Tssk4	71099	NM_029596	148539916	CCACGUGAGAUACAGGUAA
244927	Plate7	B11	M-047070-01	D-047070-01	Oxsm	71147	NM_027695	146141178	UUACUGCACUGGCUUGUUA
[truncated: 859 more rows]
